# Supplementary material for: Poly[[aqua­bis(μ3-isonicotinato-κ3 O:O′:N)tris­(μ2-isonicotinato-κ3 O,O′:N)(nitrato-κO)bis­(μ4-oxalato-κ6 O 1,O 2:O 2:O 1′,O 2′:O 1′)dierbium(III)tetra­silver(I)] tetra­hydrate]
Source: Acta Crystallogr Sect E Struct Rep Online. 2009 May 23;65(Pt 6):m676–7. doi: 10.1107/S160053680901842X (PMC2969826; doi:10.1107/S160053680901842X)
Supplement: Supplementary file 2 [file e-65-0m676-Isup2.hkl]

# 
# h,k,l, Fc-squared, Fo-squared, sigma(Fo-squared) and status flag 
# 
data_I
_shelx_title ' DD in P-1' 
_shelx_refln_list_code          4 
_shelx_F_calc_maximum      465.58 
_exptl_crystal_F_000       808.00 
_reflns_d_resolution_high  0.8347 
 
loop_ 
 _symmetry_equiv_pos_as_xyz 
 'x, y, z' 
 '-x, -y, -z' 
 
_cell_length_a     8.8561 
_cell_length_b    11.6428 
_cell_length_c    11.9597 
_cell_angle_alpha  76.940 
_cell_angle_beta   76.612 
_cell_angle_gamma  76.035 
 
_shelx_F_squared_multiplier     1.000 
 
loop_ 
 _refln_index_h 
 _refln_index_k 
 _refln_index_l 
 _refln_F_squared_calc 
 _refln_F_squared_meas 
 _refln_F_squared_sigma 
 _refln_observed_status 
   1   0   0     1349.63     1728.07     59.88 o 
   2   0   0     1922.71     2488.42    177.78 o 
   3   0   0     5936.02     5886.85    130.68 o 
   4   0   0    11724.18    12574.13    238.33 o 
   5   0   0     3242.04     3462.80    124.91 o 
   6   0   0       60.01       86.06     45.33 o 
   7   0   0      835.40      788.48    138.92 o 
   8   0   0     3226.46     3341.40    162.94 o 
   9   0   0      581.24      616.02    167.10 o 
  10   0   0     2116.33     2271.00    274.77 o 
  -9   1   0     2569.75     2481.92    260.90 o 
  -8   1   0      406.00      214.88    113.16 o 
  -7   1   0     3469.64     3650.00    154.56 o 
  -6   1   0      753.51      772.76    102.27 o 
  -5   1   0       44.44      161.69     93.24 o 
  -4   1   0      133.54      130.99     31.16 o 
  -3   1   0     3206.17     3482.88     79.10 o 
  -2   1   0     7378.73     7270.13    106.82 o 
  -1   1   0    20018.12    21608.10    289.52 o 
   0   1   0    16390.16    15297.04    292.82 o 
   1   1   0    26606.23    28418.64    519.37 o 
   2   1   0       57.41       97.82     24.66 o 
   3   1   0     9234.23    10369.76    265.30 o 
   4   1   0     4692.31     4921.20    133.28 o 
   5   1   0     1628.26     1743.98     89.41 o 
   6   1   0     1169.85     1132.92     89.08 o 
   7   1   0     1708.04     1968.16    164.46 o 
   8   1   0     8246.71     8532.96    388.70 o 
   9   1   0      394.33      275.20     95.55 o 
  -9   2   0     1388.89     1420.72    225.45 o 
  -8   2   0     1292.94     1286.86    195.73 o 
  -7   2   0      139.54      152.13     97.53 o 
  -6   2   0      574.55      452.74     71.33 o 
  -5   2   0      350.32      358.51     84.65 o 
  -4   2   0      540.86      409.29     37.20 o 
  -3   2   0    25608.34    25349.54    303.28 o 
  -2   2   0      461.31      561.97     28.56 o 
  -1   2   0    22364.10    22616.56    322.02 o 
   0   2   0    36564.24    34104.42    437.16 o 
   1   2   0    27063.86    23643.49    470.93 o 
   2   2   0     4574.81     4512.94     90.78 o 
   3   2   0     2947.80     3175.12     91.29 o 
   4   2   0     7437.94     7979.89    263.98 o 
   5   2   0    10201.82    11204.08    237.72 o 
   6   2   0     4325.98     4445.28    153.11 o 
   7   2   0     6648.73     7108.74    216.69 o 
   8   2   0       90.31       81.41     58.90 o 
   9   2   0     6897.99     6669.01    339.49 o 
  10   2   0      347.60      244.16    128.80 o 
  -9   3   0       16.96       96.87    130.12 o 
  -8   3   0      401.43      372.74    138.04 o 
  -7   3   0      706.27      649.27    143.11 o 
  -6   3   0     7640.47     6969.31    333.11 o 
  -5   3   0     1482.01     1658.55    104.00 o 
  -4   3   0     2937.38     2755.91     84.45 o 
  -3   3   0     1551.71     1618.83     59.04 o 
  -2   3   0    51601.48    52402.62   1003.29 o 
  -1   3   0    14793.34    16534.82    270.17 o 
   0   3   0    22030.57    20807.86    426.57 o 
   1   3   0     1427.59     1175.02     81.02 o 
   2   3   0     2996.84     3161.79    142.67 o 
   3   3   0     4438.33     4650.58    107.68 o 
   4   3   0     1969.05     1849.73    189.89 o 
   5   3   0     5577.11     5686.84    202.55 o 
   6   3   0      780.48      733.42     61.64 o 
   7   3   0      996.47     1172.09    198.37 o 
   8   3   0     6662.73     6955.88    330.69 o 
   9   3   0     1448.16     1475.76    185.82 o 
  10   3   0     1050.41     1136.05    187.80 o 
  -9   4   0      978.03      964.98    216.20 o 
  -8   4   0       66.57      111.18    111.62 o 
  -7   4   0     1160.44      869.87    170.41 o 
  -6   4   0      770.25      670.40    142.23 o 
  -5   4   0      804.48      816.43     85.63 o 
  -4   4   0     1921.33     1952.97    108.09 o 
  -3   4   0     9012.98     9177.13    220.14 o 
  -2   4   0    34393.46    33143.95    520.69 o 
  -1   4   0     9014.43     8706.46    186.07 o 
   0   4   0       89.29      455.67     38.18 o 
   1   4   0    28156.30    27983.79    389.73 o 
   2   4   0    12635.42    12652.87    352.48 o 
   3   4   0     4936.32     5065.11    212.02 o 
   4   4   0       56.44       96.51     30.56 o 
   5   4   0     1384.71     1277.62     78.02 o 
   6   4   0    16373.13    17134.83    409.07 o 
   7   4   0       11.45       22.02     60.33 o 
   8   4   0     5342.56     6151.84    317.04 o 
   9   4   0     3541.72     3630.52    258.69 o 
  10   4   0     1490.36     1642.21    214.22 o 
  -8   5   0       21.55       89.83    123.51 o 
  -7   5   0      529.56      490.53    150.37 o 
  -6   5   0     1141.06      913.68    163.80 o 
  -5   5   0     7623.74     7926.51    295.24 o 
  -4   5   0      302.23      461.84    101.94 o 
  -3   5   0     2175.01     2217.33    110.36 o 
  -2   5   0     5987.98     5958.19    170.94 o 
  -1   5   0    20448.14    20015.37    346.70 o 
   0   5   0     4503.33     3984.99    116.54 o 
   1   5   0     2534.13     2496.14     79.25 o 
   2   5   0      280.12      243.50     66.27 o 
   3   5   0     6118.20     6009.62    248.13 o 
   4   5   0     1191.91      846.31    107.00 o 
   5   5   0     7646.59     7594.80    309.11 o 
   6   5   0     5911.46     5864.09    285.11 o 
   7   5   0     2597.89     2527.93    209.82 o 
   8   5   0      652.69      493.17    128.36 o 
   9   5   0     7282.83     7260.59    382.43 o 
  10   5   0      166.79      122.85    118.01 o 
  -8   6   0      467.02      551.95    177.45 o 
  -7   6   0      386.12      459.04    150.59 o 
  -6   6   0     2063.28     1960.57    225.23 o 
  -5   6   0     1032.71      945.35    170.96 o 
  -4   6   0     3203.34     3116.02    151.09 o 
  -3   6   0       87.34       90.20     40.40 o 
  -2   6   0    14449.59    13516.71    295.69 o 
  -1   6   0     1829.63     1795.29     94.99 o 
   0   6   0     3995.26     3913.92    125.10 o 
   1   6   0     5482.78     6113.73    145.29 o 
   2   6   0     8357.25     7641.92    297.88 o 
   3   6   0     6895.45     6410.32    276.53 o 
   4   6   0       20.76      440.55     93.13 o 
   5   6   0     3228.67     3181.38    205.85 o 
   6   6   0     9008.23     9372.63    375.82 o 
   7   6   0     4326.65     4040.24    255.39 o 
   8   6   0     4083.12     3122.82    240.20 o 
   9   6   0      138.40       39.19     80.58 o 
  -7   7   0      168.55      154.56    138.04 o 
  -6   7   0      904.30      840.37    180.98 o 
  -5   7   0     1928.25     2060.20    151.09 o 
  -4   7   0     3931.35     3801.43    178.49 o 
  -3   7   0     1726.60     1663.42    119.22 o 
  -2   7   0     1178.54     1320.09    100.76 o 
  -1   7   0     6945.72     6642.48    194.48 o 
   0   7   0     4255.58     4306.60    223.36 o 
   1   7   0      210.64      469.26     58.89 o 
   2   7   0     2882.96     2711.55    191.54 o 
   3   7   0      304.09      524.87    101.28 o 
   4   7   0     7855.80     8080.26    341.48 o 
   5   7   0      640.14      594.66    117.35 o 
   6   7   0    11839.18    11984.67    451.78 o 
   7   7   0      554.80      388.81    110.52 o 
   8   7   0     1865.23     1654.54    203.65 o 
   9   7   0      938.05      792.37    165.78 o 
  -6   8   0        8.92      107.88    130.56 o 
  -5   8   0     2364.16     2320.89    169.59 o 
  -4   8   0      173.96      193.12     65.90 o 
  -3   8   0     2534.02     2359.13    143.09 o 
  -2   8   0     1578.08     1730.88    119.77 o 
  -1   8   0     5218.53     5222.19    181.61 o 
   0   8   0     1236.13     1319.04     89.15 o 
   1   8   0      367.55      839.49    129.68 o 
   2   8   0      307.57      299.20     93.13 o 
   3   8   0    10969.43    11807.65    439.89 o 
   4   8   0     6455.23     6645.67    325.62 o 
   5   8   0     2067.47     2306.45    208.50 o 
   6   8   0        0.99       45.57     80.14 o 
   7   8   0    11836.83    10717.62    443.19 o 
   8   8   0      257.72      365.91    120.21 o 
   9   8   0      664.32      641.34    166.44 o 
  -6   9   0      821.86     1058.77    223.03 o 
  -5   9   0       93.35      153.90    119.55 o 
  -4   9   0     2888.63     3124.68    186.82 o 
  -3   9   0     1252.72     1400.09    137.27 o 
  -2   9   0     1504.68     1770.29    130.22 o 
  -1   9   0      145.44      407.37     71.25 o 
   0   9   0     1578.60     1654.98    188.68 o 
   1   9   0     3323.11     3038.27    230.07 o 
   2   9   0     1154.13     1086.07    155.88 o 
   3   9   0     3678.54     3710.66    255.39 o 
   4   9   0     3465.58     3829.76    263.76 o 
   5   9   0     2811.48     3041.14    244.38 o 
   6   9   0     5321.68     5650.09    330.69 o 
   7   9   0     1074.13      927.59    193.08 o 
   8   9   0      425.19      402.46    145.75 o 
  -5  10   0      609.17      553.27    182.96 o 
  -4  10   0      987.17     1088.52    215.87 o 
  -3  10   0      554.54      403.02     93.39 o 
  -2  10   0      425.48      439.09     91.25 o 
  -1  10   0      381.51      453.10    129.46 o 
   0  10   0     1839.18     1823.18    214.22 o 
   1  10   0      555.76     1010.78    164.90 o 
   2  10   0      852.99     1083.87    169.31 o 
   3  10   0      216.45      227.65     97.31 o 
   4  10   0    16752.63    17808.46    626.37 o 
   5  10   0        1.21       60.33     94.45 o 
   6  10   0     1093.29     1077.71    189.34 o 
   7  10   0     2021.48     1797.45    158.71 o 
   8  10   0     1623.20     1718.39    225.67 o 
  -4  11   0      118.68      184.81    105.19 o 
  -3  11   0     1441.75     1536.31    229.19 o 
  -2  11   0       45.55       77.50     90.27 o 
  -1  11   0       78.43      294.58    134.30 o 
   0  11   0      945.52     1196.38    195.95 o 
   1  11   0     2305.70     2715.95    269.04 o 
   2  11   0     2634.42     2767.69    263.32 o 
   3  11   0     3009.74     3090.01    275.43 o 
   4  11   0      903.38      902.90    174.15 o 
   5  11   0     4108.80     4306.42    317.48 o 
   6  11   0        6.04      -18.27     99.51 o 
   7  11   0     1368.03     1401.13    150.11 o 
  -2  12   0      558.53      510.12    161.60 o 
  -1  12   0      283.90      244.60    138.70 o 
   0  12   0      473.79      435.93    151.91 o 
   1  12   0     2623.52     3189.09    306.47 o 
   2  12   0      187.17      208.72    107.88 o 
   3  12   0     1918.95     1644.19    227.87 o 
   4  12   0     2688.68     3287.28    304.27 o 
   5  12   0     1929.42     1895.18    245.92 o 
   6  12   0      564.48      343.31     98.44 o 
   0  13   0      391.08      597.75    185.16 o 
   1  13   0       14.41        1.32     91.15 o 
   2  13   0     4811.61     4545.96    358.21 o 
   3  13   0        4.68      205.85    130.78 o 
   4  13   0     2210.77     2525.07    294.80 o 
  -4 -13   1     1542.01     1466.52    244.60 o 
  -3 -13   1      452.01      508.80    178.99 o 
  -2 -13   1      856.12      614.70    171.51 o 
  -1 -13   1      453.85      411.05    156.98 o 
   0 -13   1        4.12      158.96    126.37 o 
  -6 -12   1     2037.43     2118.95    177.14 o 
  -5 -12   1     1174.47     1267.17    145.09 o 
  -4 -12   1     1219.97     1090.70    199.47 o 
  -3 -12   1       19.19      -32.80     96.65 o 
  -2 -12   1      287.18      789.95    181.20 o 
  -1 -12   1       32.22       -5.06     85.20 o 
   0 -12   1     2981.15     2742.15    286.43 o 
   1 -12   1      325.61      346.76    147.29 o 
   2 -12   1      981.47      767.05    180.09 o 
  -7 -11   1     4863.98     4252.70    310.43 o 
  -6 -11   1      548.41      314.05     90.38 o 
  -5 -11   1     1891.63     1741.26    166.11 o 
  -4 -11   1     1026.89     1143.92    121.42 o 
  -3 -11   1     1897.49     1933.49    231.83 o 
  -2 -11   1     1350.70     1523.54    210.92 o 
  -1 -11   1      860.13      936.36    177.23 o 
   0 -11   1      496.64      452.00    144.43 o 
   1 -11   1      864.85      926.89    179.43 o 
   2 -11   1      766.53      899.15    187.58 o 
   3 -11   1     1527.05     1207.38    215.76 o 
   4 -11   1      438.20      420.97    119.66 o 
  -8 -10   1     1787.44     1872.06    239.98 o 
  -7 -10   1     1203.11     1080.57    179.65 o 
  -6 -10   1     1581.74     1692.05    143.92 o 
  -5 -10   1       17.74      449.03     87.52 o 
  -4 -10   1     2103.68     2286.99    146.91 o 
  -3 -10   1     2182.24     2261.31    229.63 o 
  -2 -10   1      578.84      556.80    136.06 o 
  -1 -10   1     1258.46     1572.20    195.95 o 
   0 -10   1      313.81      276.97    105.02 o 
   1 -10   1     5756.42     6412.96    364.59 o 
   2 -10   1       77.89      151.01     63.63 o 
   3 -10   1     1000.09     1175.70    132.46 o 
   4 -10   1      873.32      858.06    123.41 o 
   5 -10   1      867.78      805.15    139.53 o 
  -8  -9   1     3445.38     4048.17    304.93 o 
  -7  -9   1     1872.59     1723.89    210.26 o 
  -6  -9   1     5606.08     5338.40    221.50 o 
  -5  -9   1        1.63       -4.96     47.71 o 
  -4  -9   1      131.09      933.28    145.97 o 
  -3  -9   1      250.48      312.41    106.78 o 
  -2  -9   1     3877.41     4261.73    268.82 o 
  -1  -9   1     2303.56     2282.23    210.70 o 
   0  -9   1     4054.92     4213.73    269.92 o 
   1  -9   1      512.03      521.38     74.55 o 
   2  -9   1     4467.94     4392.44    187.71 o 
   3  -9   1        7.31      152.69     77.61 o 
   4  -9   1     2387.34     2584.83    174.58 o 
   5  -9   1       99.19        6.12     80.60 o 
   6  -9   1      267.38      207.40    151.47 o 
  -9  -8   1     4292.65     3633.60    310.21 o 
  -8  -8   1      602.60      560.10    154.12 o 
  -7  -8   1     6489.92     6432.55    340.81 o 
  -6  -8   1        9.88      104.41     61.19 o 
  -5  -8   1      471.49      687.27     91.37 o 
  -4  -8   1       79.38      546.01    115.59 o 
  -3  -8   1      831.63      844.11    131.00 o 
  -2  -8   1    12560.71    12391.75    446.05 o 
  -1  -8   1      257.66      464.99    104.14 o 
   0  -8   1      664.99      677.55     70.79 o 
   1  -8   1     9363.68     9028.07    243.80 o 
   2  -8   1     5186.61     5154.40    205.63 o 
   3  -8   1      302.62      466.65     83.26 o 
   4  -8   1      108.19      403.09     82.35 o 
   5  -8   1      381.00      564.66    105.42 o 
   6  -8   1      642.80      441.87    164.90 o 
  -9  -7   1     4145.76     3463.63    298.76 o 
  -8  -7   1     1774.12     1551.50    207.84 o 
  -7  -7   1      288.99      548.21    125.05 o 
  -6  -7   1     4843.82     4568.81    185.86 o 
  -5  -7   1     3059.61     3045.26    144.20 o 
  -4  -7   1     2173.92     2075.05    174.59 o 
  -3  -7   1     2106.86     2178.75    167.99 o 
  -2  -7   1      387.65      475.56     93.35 o 
  -1  -7   1    19842.36    19738.96    613.60 o 
   0  -7   1      227.69      230.97     94.78 o 
   1  -7   1     8324.83     7737.46    210.59 o 
   2  -7   1      577.91      504.96     70.99 o 
   3  -7   1     3588.21     3564.57    161.83 o 
   4  -7   1      397.56      400.28     79.49 o 
   5  -7   1      962.16      871.83    110.72 o 
   6  -7   1      126.44      141.13    117.79 o 
   7  -7   1      603.32      398.94    148.17 o 
  -9  -6   1      554.59      449.58    140.69 o 
  -8  -6   1     6753.68     6923.74    368.12 o 
  -7  -6   1      114.57      306.69    105.68 o 
  -6  -6   1      344.03      291.23     59.24 o 
  -5  -6   1       48.43      104.81     43.18 o 
  -4  -6   1      712.73      945.83    116.91 o 
  -3  -6   1     2311.84     2092.23    155.00 o 
  -2  -6   1    19082.25    17800.32    494.05 o 
  -1  -6   1    13359.94    13372.23    588.28 o 
   0  -6   1     9729.07     9502.22    211.64 o 
   1  -6   1      396.38      472.15     56.71 o 
   2  -6   1    15403.62    15764.16    329.04 o 
   3  -6   1      983.25     1013.73    119.66 o 
   4  -6   1       41.33      213.38     81.79 o 
   5  -6   1        6.71       35.98     65.17 o 
   6  -6   1     2247.10     2232.25    235.14 o 
   7  -6   1     1652.87     1594.21    222.37 o 
   8  -6   1      363.31      468.51    178.11 o 
  -9  -5   1     6028.13     5874.21    350.06 o 
  -8  -5   1     2622.33     2593.10    236.24 o 
  -7  -5   1      747.18      975.99    152.13 o 
  -6  -5   1     1343.37     1141.99    139.36 o 
  -5  -5   1     1812.03     1666.39    101.89 o 
  -4  -5   1    15983.94    14941.91    300.15 o 
  -3  -5   1      169.56      555.04     83.22 o 
  -2  -5   1    18316.79    17398.74    460.58 o 
  -1  -5   1    19616.82    19368.45    310.15 o 
   0  -5   1    22790.13    20910.65    343.21 o 
   1  -5   1     4672.93     4609.99    139.92 o 
   2  -5   1     3130.49     2884.26    119.23 o 
   3  -5   1      182.64      143.61     60.88 o 
   4  -5   1      223.83      192.60     50.53 o 
   5  -5   1       49.53        8.55     40.96 o 
   6  -5   1     4119.70     3797.76    300.75 o 
   7  -5   1       21.50       60.10     96.87 o 
   8  -5   1      766.31      525.31    157.42 o 
 -10  -4   1      190.39      217.30    124.39 o 
  -9  -4   1     1124.70     1095.76    179.43 o 
  -8  -4   1     1735.80     1696.37    190.88 o 
  -7  -4   1     1490.71     1368.54    166.22 o 
  -6  -4   1       31.12       78.38     64.95 o 
  -5  -4   1      971.18      885.66     58.06 o 
  -4  -4   1     4091.35     4220.41    102.07 o 
  -3  -4   1    13400.24    11439.10    328.49 o 
  -2  -4   1       35.51      108.10     40.51 o 
  -1  -4   1    27273.60    25446.43    367.41 o 
   0  -4   1      700.88      863.43     52.74 o 
   1  -4   1     3574.56     3789.66    124.39 o 
   2  -4   1    12435.73    12601.24    256.15 o 
   3  -4   1     2824.57     2756.08    230.40 o 
   4  -4   1     1915.85     1904.75    110.58 o 
   5  -4   1      155.71      128.91     50.61 o 
   6  -4   1      451.19      600.57     89.84 o 
   7  -4   1     5259.92     4739.71    307.79 o 
   8  -4   1      431.06      382.87    141.57 o 
   9  -4   1      631.77      720.16    204.09 o 
 -10  -3   1     2382.35     1757.35    223.69 o 
  -9  -3   1      300.74      224.79    106.78 o 
  -8  -3   1     3946.66     3485.65    242.18 o 
  -7  -3   1      309.66      311.09     98.41 o 
  -6  -3   1       55.13       65.30     45.53 o 
  -5  -3   1      158.71      145.81     32.54 o 
  -4  -3   1    14384.77    14955.34    219.72 o 
  -3  -3   1    64707.94    65466.92    677.20 o 
  -2  -3   1    12593.01    12316.41    204.29 o 
  -1  -3   1      629.72      719.50     69.90 o 
   0  -3   1    20467.21    21416.56    339.38 o 
   1  -3   1     6984.31     7905.92    165.08 o 
   2  -3   1    13755.05    13981.46    258.27 o 
   3  -3   1      138.19      234.76     42.57 o 
   4  -3   1      494.85      455.35     38.49 o 
   5  -3   1     4823.48     4262.44    161.61 o 
   6  -3   1     2701.09     2695.48    209.82 o 
   7  -3   1     5637.51     4966.70    299.86 o 
   8  -3   1      783.49      755.83    169.75 o 
   9  -3   1      418.51      271.90    153.23 o 
 -10  -2   1     1450.48     1307.12    199.25 o 
  -9  -2   1      195.45      231.61    101.72 o 
  -8  -2   1      785.54      798.19    102.29 o 
  -7  -2   1     4660.91     5009.69    187.60 o 
  -6  -2   1     5517.55     5683.63    181.61 o 
  -5  -2   1       28.58       33.07     25.45 o 
  -4  -2   1    28156.33    29058.38    353.71 o 
  -3  -2   1      197.75      218.40     26.03 o 
  -2  -2   1    36821.28    36800.65    393.22 o 
  -1  -2   1    13394.10    14848.47    178.03 o 
   0  -2   1     7067.18     7818.03    105.10 o 
   1  -2   1       36.99       85.39     20.64 o 
   2  -2   1     9484.67     9768.59    190.77 o 
   3  -2   1     1860.37     2316.43     61.28 o 
   4  -2   1    12147.83    11533.62    182.04 o 
   5  -2   1     2474.75     2396.51    102.93 o 
   6  -2   1     3304.24     2980.81    209.16 o 
   7  -2   1      482.24      322.54    112.72 o 
   8  -2   1     5729.22     5437.85    328.49 o 
   9  -2   1        0.19      -74.64    105.90 o 
  -9  -1   1      496.43      474.38    104.47 o 
  -8  -1   1      784.73      735.17    101.56 o 
  -7  -1   1     2123.95     2108.31    194.19 o 
  -6  -1   1     3839.44     4162.42    154.97 o 
  -5  -1   1     3337.55     3838.54    135.41 o 
  -4  -1   1        1.08       27.05     20.26 o 
  -3  -1   1    39896.57    41629.51    451.51 o 
  -2  -1   1     5099.96     5558.98    107.62 o 
  -1  -1   1    10645.33     9610.34    128.00 o 
   0  -1   1     6105.38     7809.50    170.51 o 
   1  -1   1    16650.38    17397.72    250.48 o 
   2  -1   1     2222.67     2006.17     69.75 o 
   3  -1   1       87.45      164.47     23.05 o 
   4  -1   1     4028.52     3775.50    200.79 o 
   5  -1   1     5319.70     5378.67    151.55 o 
   6  -1   1     1954.85     2029.83    144.65 o 
   7  -1   1     8008.45     9072.11    381.55 o 
   8  -1   1     1136.33      847.85    160.94 o 
   9  -1   1     1006.11      770.14    181.86 o 
  10  -1   1       87.31       16.73    136.94 o 
  -9   0   1     1287.01     1251.20    203.21 o 
  -8   0   1      393.66      426.39    122.19 o 
  -7   0   1      171.68      183.93     62.86 o 
  -6   0   1     3261.17     3357.69    140.67 o 
  -5   0   1    18060.50    18914.99    346.22 o 
  -4   0   1    10988.81    11850.00    236.17 o 
  -3   0   1     5758.71     5892.85    138.89 o 
  -2   0   1     7881.08     8127.22    150.85 o 
  -1   0   1     1351.72     1651.51     50.14 o 
   0   0   1    33058.36    29047.43    360.71 o 
   1   0   1     9933.34    10089.71    214.44 o 
   2   0   1      845.47     1232.48     71.77 o 
   3   0   1      410.77      359.53     54.16 o 
   4   0   1     3236.74     3101.68    156.54 o 
   5   0   1    26897.10    28275.89    443.16 o 
   6   0   1      224.68      235.16     52.26 o 
   7   0   1     1385.99     1377.15    104.18 o 
   8   0   1     3768.59     4479.03    284.45 o 
   9   0   1     1254.72     1576.60    215.54 o 
  10   0   1       18.75      118.45    140.91 o 
  -9   1   1       81.32       65.17    126.37 o 
  -8   1   1     1327.37     1500.86    200.13 o 
  -7   1   1      216.27      213.40     65.52 o 
  -6   1   1     9259.24     9690.94    421.62 o 
  -5   1   1      391.98      402.84     55.59 o 
  -4   1   1     7948.86     8147.19    189.67 o 
  -3   1   1    15181.80    16472.07    275.33 o 
  -2   1   1    18673.52    19663.90    229.23 o 
  -1   1   1     2520.91     2214.48     61.69 o 
   0   1   1     2082.84     1607.10     93.68 o 
   1   1   1     7832.65     7876.17    164.46 o 
   2   1   1     4664.20     5341.42    144.87 o 
   3   1   1     4675.22     5384.79    172.83 o 
   4   1   1    18258.92    21089.58    484.14 o 
   5   1   1      671.87      636.06     90.27 o 
   6   1   1    17455.38    18439.34    348.89 o 
   7   1   1       99.78       61.19     43.96 o 
   8   1   1     4514.25     4645.04    185.73 o 
   9   1   1      443.94      453.76    146.63 o 
  -9   2   1     2374.68     2255.37    264.42 o 
  -8   2   1     1141.25     1103.91    186.26 o 
  -7   2   1      894.92      830.24    149.93 o 
  -6   2   1      283.94      242.59     56.75 o 
  -5   2   1    17081.22    16922.16    326.70 o 
  -4   2   1     4394.68     4379.40    105.39 o 
  -3   2   1    15664.44    15530.37    303.69 o 
  -2   2   1       30.95      125.58     19.17 o 
  -1   2   1       90.28      129.79     25.76 o 
   0   2   1     2051.53     2132.42     74.20 o 
   1   2   1    19376.92    18904.66    403.56 o 
   2   2   1    13171.45    15245.10    230.41 o 
   3   2   1      269.74      237.75     30.79 o 
   4   2   1     5607.70     6089.31    200.35 o 
   5   2   1    40133.39    44182.43    888.14 o 
   6   2   1    13456.34    14171.34    413.25 o 
   7   2   1     1472.60     1495.58    107.11 o 
   8   2   1       21.64       11.75     53.19 o 
   9   2   1     1954.12     2089.14    203.87 o 
  -9   3   1      612.35      482.16    168.21 o 
  -8   3   1      533.55      643.10    171.73 o 
  -7   3   1     1759.21     1819.00    216.42 o 
  -6   3   1     3086.81     2801.16    224.13 o 
  -5   3   1    10104.03     9557.19    232.77 o 
  -4   3   1     3662.84     3728.05    112.82 o 
  -3   3   1       58.94      164.68     34.20 o 
  -2   3   1    12298.16    11346.43    172.64 o 
  -1   3   1     3475.96     3145.70    116.47 o 
   0   3   1     4216.14     4637.50    107.50 o 
   1   3   1       64.95      839.67     58.34 o 
   2   3   1     2026.70     2208.47    124.39 o 
   3   3   1    22199.79    23258.94    344.06 o 
   4   3   1     1398.10     1469.74     74.55 o 
   5   3   1     8318.07     8289.28    201.28 o 
   6   3   1     4645.36     4836.75    165.56 o 
   7   3   1     3344.23     3430.43    124.56 o 
   8   3   1     1351.77     1201.00    154.12 o 
   9   3   1     1102.38     1002.85    162.48 o 
  10   3   1        6.75       -7.93     86.30 o 
  -8   4   1     3553.36     3564.03    298.10 o 
  -7   4   1       69.71       59.22     92.91 o 
  -6   4   1     3433.65     3713.08    260.23 o 
  -5   4   1     3316.79     2948.23    217.08 o 
  -4   4   1    11292.93    10497.28    251.86 o 
  -3   4   1       46.35       17.46     26.74 o 
  -2   4   1     1120.70     1224.45     95.44 o 
  -1   4   1      629.67      602.31     50.59 o 
   0   4   1     5082.95     4406.34    334.54 o 
   1   4   1     1027.71     1074.88     44.94 o 
   2   4   1    21516.27    19568.24    491.85 o 
   3   4   1    25811.52    24850.21    597.09 o 
   4   4   1    17908.41    18501.24    301.65 o 
   5   4   1     1678.14     1529.14     84.47 o 
   6   4   1    18357.47    20759.55    603.69 o 
   7   4   1      583.83      470.71    117.13 o 
   8   4   1      150.71       48.44     79.70 o 
   9   4   1       52.79      -22.90     91.15 o 
  10   4   1     2236.50     2128.99    236.02 o 
  -8   5   1      594.11      527.95    162.48 o 
  -7   5   1     1384.95     1625.92    223.91 o 
  -6   5   1      511.65      441.87    128.58 o 
  -5   5   1    10428.38    10250.43    423.16 o 
  -4   5   1     1084.01     1048.09     89.93 o 
  -3   5   1      533.13      708.88     79.04 o 
  -2   5   1      817.68     1026.77     77.17 o 
  -1   5   1     5238.54     4657.18    271.35 o 
   0   5   1    16591.86    16636.61    290.69 o 
   1   5   1      292.98      313.36     77.94 o 
   2   5   1     9594.73    10008.91    335.31 o 
   3   5   1    12705.16    13853.20    425.80 o 
   4   5   1    17248.67    16190.25    483.48 o 
   5   5   1     5706.10     5387.87    273.88 o 
   6   5   1      607.42      542.71    114.93 o 
   7   5   1     1570.74     1745.03    188.24 o 
   8   5   1      180.03      213.12     94.23 o 
   9   5   1      339.81      163.58    113.60 o 
  10   5   1     2351.66     2287.51    253.85 o 
  -8   6   1      417.92      441.21    173.71 o 
  -7   6   1     2379.65     1680.08    235.80 o 
  -6   6   1      336.89      318.58    128.80 o 
  -5   6   1      800.79      887.04    156.76 o 
  -4   6   1     4112.87     3517.89    159.62 o 
  -3   6   1      814.12      827.67    135.18 o 
  -2   6   1      161.52      224.63     47.80 o 
  -1   6   1     5125.35     5213.96    161.43 o 
   0   6   1      153.88      111.97     33.52 o 
   1   6   1    15143.06    13941.14    273.11 o 
   2   6   1      176.57      232.49     71.33 o 
   3   6   1    26002.03    26229.98    673.04 o 
   4   6   1      571.86      820.55    121.75 o 
   5   6   1     3704.61     3445.36    227.43 o 
   6   6   1     5411.15     5098.79    290.40 o 
   7   6   1     4650.72     4315.23    279.61 o 
   8   6   1      407.13      450.02    124.17 o 
   9   6   1       90.33      138.26    105.90 o 
  10   6   1      177.22      244.60    131.66 o 
  -7   7   1        0.77       11.01    118.45 o 
  -6   7   1     2836.20     2611.37    267.72 o 
  -5   7   1      644.41      621.08    148.83 o 
  -4   7   1     2503.63     2301.43    146.39 o 
  -3   7   1        4.34       12.06     44.69 o 
  -2   7   1      249.51      802.71     81.98 o 
  -1   7   1      123.44      222.88     50.19 o 
   0   7   1     9251.22     8848.01    214.39 o 
   1   7   1    16359.57    15648.16    289.96 o 
   2   7   1     4674.61     4328.88    241.96 o 
   3   7   1      301.21      464.99    103.04 o 
   4   7   1    20458.25    18682.52    575.07 o 
   5   7   1      458.14      389.47    102.60 o 
   6   7   1     2580.62     2327.36    213.56 o 
   7   7   1       26.61      179.43    101.94 o 
   8   7   1      484.61      599.51    142.23 o 
   9   7   1     1578.47     1746.35    222.37 o 
  -6   8   1      766.76      721.26    178.99 o 
  -5   8   1      336.86      324.08    135.40 o 
  -4   8   1       26.39      147.02     66.19 o 
  -3   8   1      941.67      927.38    101.88 o 
  -2   8   1     3510.77     3369.69    158.06 o 
  -1   8   1        9.48      170.95     48.28 o 
   0   8   1     5428.31     5366.09    173.11 o 
   1   8   1     1144.81     1142.88    147.51 o 
   2   8   1     9424.94     8732.83    376.26 o 
   3   8   1    10791.85    10773.98    426.02 o 
   4   8   1     3907.50     3317.44    233.37 o 
   5   8   1     1633.66     1640.45    187.58 o 
   6   8   1      274.08      908.84    162.48 o 
   7   8   1      906.06      610.74    153.90 o 
   9   8   1      439.80      637.82    166.88 o 
  -6   9   1      428.96      385.51    168.21 o 
  -5   9   1      664.24      425.80    155.66 o 
  -4   9   1      186.56       79.31     70.93 o 
  -3   9   1     1439.12     1413.84    128.84 o 
  -2   9   1     1224.03     1411.97    120.41 o 
  -1   9   1     1798.21     1803.02    123.64 o 
   0   9   1        0.33      -64.07     42.71 o 
   1   9   1    12015.91    13023.18    486.56 o 
   2   9   1        0.99      213.12     84.76 o 
   3   9   1     4010.78     3688.64    256.27 o 
   4   9   1     4310.50     4602.32    292.38 o 
   5   9   1     4628.90     4642.83    302.29 o 
   6   9   1      224.16      156.32    105.24 o 
   7   9   1      131.44      530.16    160.50 o 
   9   9   1     1432.21     1322.53    215.10 o 
  -5  10   1       53.30      135.84    142.23 o 
  -4  10   1      377.18      495.68    200.90 o 
  -3  10   1       36.61       48.79     71.35 o 
  -2  10   1     1139.94     1203.40    122.49 o 
  -1  10   1     3799.51     4406.16    300.30 o 
   0  10   1     3289.70     2947.78    249.23 o 
   1  10   1     1057.62     1230.50    179.87 o 
   2  10   1     2611.06     2818.99    247.24 o 
   3  10   1      268.92      195.07    100.17 o 
   4  10   1     4882.57     4563.35    311.75 o 
   5  10   1      887.64     1136.71    186.26 o 
   6  10   1      187.28      594.66    160.28 o 
   7  10   1      435.81      662.48    186.26 o 
   8  10   1     1028.24     1138.03    188.02 o 
  -4  11   1      263.83      343.81    114.78 o 
  -3  11   1      127.69       93.17    164.57 o 
  -2  11   1     1791.58     1703.41    234.48 o 
  -1  11   1      204.29      149.27     97.97 o 
   0  11   1     3444.12     3732.67    298.98 o 
   1  11   1     2169.33     2510.54    253.19 o 
   2  11   1     5864.62     6161.31    362.83 o 
   3  11   1      805.19      752.52    163.36 o 
   4  11   1      326.35      806.24    176.79 o 
   5  11   1      398.14      468.95    149.93 o 
   6  11   1     1085.73     1008.79    195.29 o 
   7  11   1      309.77      430.86    163.58 o 
  -3  12   1      152.00      361.29    173.49 o 
  -2  12   1        5.57      121.09    125.05 o 
  -1  12   1     3974.44     4366.31    340.37 o 
   0  12   1      125.20      134.30    107.22 o 
   1  12   1     3892.59     3432.59    312.41 o 
   2  12   1      732.16      420.73    141.13 o 
   3  12   1     1120.17     1050.41    194.19 o 
   4  12   1      214.58      287.54    119.77 o 
   5  12   1     1067.94     1041.82    208.94 o 
   6  12   1     1035.43     1301.39    242.62 o 
  -1  13   1      984.75      888.36    215.98 o 
   0  13   1      285.06      394.76    153.90 o 
   1  13   1      240.56      367.45    155.00 o 
   2  13   1     2580.03     2408.60    293.70 o 
   3  13   1      216.06      199.69    134.74 o 
   4  13   1        6.08      296.78    129.24 o 
   5  13   1      459.82      375.16    157.86 o 
  -2 -13   2      769.06     1184.05    221.49 o 
  -5 -12   2      453.11      472.53    122.96 o 
  -4 -12   2      166.02       75.08    118.67 o 
  -3 -12   2     1030.79      979.29    188.02 o 
  -2 -12   2      734.59      491.19    155.22 o 
  -1 -12   2     1937.73     1546.88    226.77 o 
   0 -12   2     1715.94     1293.91    212.46 o 
   1 -12   2      662.55      690.66    170.41 o 
   2 -12   2      609.35      759.13    186.26 o 
  -6 -11   2      908.12      958.16    176.57 o 
  -5 -11   2      396.27      705.06    111.47 o 
  -4 -11   2      687.95      620.52    104.77 o 
  -3 -11   2      219.61      297.88    131.00 o 
  -2 -11   2     7942.12     8114.17    422.28 o 
  -1 -11   2       10.77      161.60     98.85 o 
   0 -11   2     1414.68     1094.00    185.38 o 
   1 -11   2      742.93      868.99    184.72 o 
   2 -11   2      881.50      863.71    181.86 o 
   3 -11   2        5.43       25.98    103.70 o 
  -7 -10   2       64.53      200.57    115.59 o 
  -6 -10   2       28.05       60.10     94.01 o 
  -5 -10   2     1235.13     1365.77    130.25 o 
  -4 -10   2     2914.22     3102.13    166.36 o 
  -3 -10   2     2317.48     2373.86    217.85 o 
  -2 -10   2      920.93      888.58    162.26 o 
  -1 -10   2     3050.29     3249.63    249.89 o 
   0 -10   2      376.59      653.01    146.41 o 
   1 -10   2     2396.49     2730.92    253.19 o 
   2 -10   2      310.01      249.01    112.72 o 
   3 -10   2      215.37      339.13     86.54 o 
   4 -10   2      233.90      360.99     99.07 o 
   5 -10   2      715.45      708.96    136.51 o 
  -8  -9   2      343.25      352.26    143.77 o 
  -7  -9   2       86.87       97.31    100.62 o 
  -6  -9   2      688.48      406.42    124.39 o 
  -5  -9   2     7381.66     7656.38    254.02 o 
  -4  -9   2       24.16      189.13     62.21 o 
  -3  -9   2     2224.49     2334.12    236.90 o 
  -2  -9   2     6945.29     7679.15    552.39 o 
  -1  -9   2     5599.43     6165.27    324.52 o 
   0  -9   2     1858.40     1614.47    183.40 o 
   1  -9   2       50.02      489.94    209.27 o 
   2  -9   2     1128.48     1109.42    107.83 o 
   3  -9   2     2129.45     2003.95    148.05 o 
   4  -9   2       41.07       29.30     67.20 o 
   5  -9   2      719.41      925.70    134.52 o 
   6  -9   2        0.90      -49.79     83.75 o 
  -8  -8   2     1475.99     1484.79    214.44 o 
  -7  -8   2      414.12      467.63    131.22 o 
  -6  -8   2     1454.73      849.84    146.41 o 
  -5  -8   2       11.99       20.41     48.40 o 
  -4  -8   2    10975.85    10568.73    278.70 o 
  -3  -8   2      707.00      753.19     82.70 o 
  -2  -8   2     9020.92     9380.48    334.54 o 
  -1  -8   2      662.49      819.23    223.80 o 
   0  -8   2     2434.20     2703.84    203.21 o 
   1  -8   2      946.68      976.69    197.27 o 
   2  -8   2     1973.90     1962.21    124.55 o 
   3  -8   2      896.32      968.87    176.24 o 
   4  -8   2     1412.35     1263.62    127.80 o 
   5  -8   2       62.88       87.39     73.42 o 
   6  -8   2     1374.43     1430.82    157.92 o 
  -9  -7   2      813.85      894.31    182.96 o 
  -8  -7   2      110.25      100.62    102.16 o 
  -7  -7   2      117.88      358.65    114.71 o 
  -6  -7   2     3711.87     3869.17    256.27 o 
  -5  -7   2     4552.67     4449.91    394.98 o 
  -4  -7   2     6956.36     7035.79    526.30 o 
  -3  -7   2     4991.31     5064.17    172.50 o 
  -2  -7   2      265.12      535.92     65.57 o 
  -1  -7   2    12256.45    12661.15    210.35 o 
   0  -7   2      451.70      504.75     77.39 o 
   1  -7   2      464.70      735.01     75.80 o 
   2  -7   2      893.32      857.16    225.23 o 
   3  -7   2     1319.14     1236.15    108.34 o 
   4  -7   2     2960.81     2827.60    156.82 o 
   5  -7   2      899.06      961.16    146.74 o 
   6  -7   2      930.34     1043.65    132.40 o 
   7  -7   2      687.52      221.93    133.20 o 
  -9  -6   2       77.44      238.44    127.92 o 
  -8  -6   2     1511.87     1392.32    196.39 o 
  -7  -6   2     8515.08     8212.36    381.99 o 
  -6  -6   2      465.18      528.62    118.89 o 
  -5  -6   2     2297.05     2457.84    125.50 o 
  -4  -6   2    10900.90    10133.22    248.14 o 
  -3  -6   2    11461.90    11997.78    264.84 o 
  -2  -6   2     3450.96     3106.63    132.41 o 
  -1  -6   2     4069.97     4058.50    156.97 o 
   0  -6   2     4971.55     4417.69    105.60 o 
   1  -6   2      790.47     1049.83    210.81 o 
   2  -6   2      298.75      295.52     54.16 o 
   3  -6   2     6744.88     6803.53    214.74 o 
   4  -6   2      788.64      747.47     91.86 o 
   5  -6   2     2267.25     2395.56    154.49 o 
   6  -6   2      365.27      425.80     90.01 o 
   7  -6   2     2180.54     2263.07    254.73 o 
   8  -6   2       17.36       20.26    124.17 o 
  -9  -5   2       39.99      138.92    112.50 o 
  -8  -5   2     1196.44     1225.00    182.30 o 
  -7  -5   2     3267.71     3937.21    259.35 o 
  -6  -5   2     7340.50     6354.39    304.49 o 
  -5  -5   2        5.51       54.38     35.51 o 
  -4  -5   2    29140.17    30522.75   1032.57 o 
  -3  -5   2      103.03      124.59     28.47 o 
  -2  -5   2     4787.14     4554.47    109.09 o 
  -1  -5   2    11348.85    11801.59    182.77 o 
   0  -5   2    10087.97    10246.38    228.61 o 
   1  -5   2     5205.42     5282.21    156.63 o 
   2  -5   2      431.68      788.55     70.61 o 
   3  -5   2     1807.43     1587.53    202.33 o 
   4  -5   2     8700.89     8494.58    262.33 o 
   5  -5   2     4143.83     3873.07    251.21 o 
   6  -5   2     2686.66     2474.63    160.09 o 
   7  -5   2       93.51      144.21    110.52 o 
   8  -5   2      546.34      559.22    170.85 o 
  -9  -4   2       27.80        2.64     96.65 o 
  -8  -4   2      246.59       48.66     84.54 o 
  -7  -4   2     4445.15     4628.30    269.48 o 
  -6  -4   2     8166.18     7911.40    335.53 o 
  -5  -4   2      519.85      490.87     47.47 o 
  -4  -4   2      708.25      598.00     46.21 o 
  -3  -4   2    28036.88    27630.86    416.04 o 
  -2  -4   2      363.03      313.78     33.31 o 
  -1  -4   2       44.87      136.18     23.30 o 
   0  -4   2      264.33      471.83     33.62 o 
   1  -4   2      515.77      557.24     52.79 o 
   2  -4   2    11455.17    10653.80    235.41 o 
   3  -4   2     7886.49     7898.11    489.32 o 
   4  -4   2    17050.37    17142.93    420.18 o 
   5  -4   2      442.68      334.94    115.15 o 
   6  -4   2     2919.65     2801.96    265.19 o 
   7  -4   2     2037.65     1981.48    222.37 o 
   8  -4   2     1832.63     1893.64    236.68 o 
   9  -4   2        3.03      -55.70    131.00 o 
  -9  -3   2     1818.60     1664.89    215.54 o 
  -8  -3   2      456.12      369.44    124.17 o 
  -7  -3   2    11755.27    11910.25    439.23 o 
  -6  -3   2      882.14      831.37     84.92 o 
  -5  -3   2     9144.65     8894.64    219.64 o 
  -4  -3   2     6509.38     6433.48    131.33 o 
  -3  -3   2    22175.11    21496.23    278.46 o 
  -2  -3   2      874.27      739.03     49.39 o 
  -1  -3   2     3624.00     3738.37     82.61 o 
   0  -3   2       32.43       77.26     16.71 o 
   1  -3   2     6088.75     5377.84    136.33 o 
   2  -3   2    10314.03    10077.16    335.20 o 
   3  -3   2    13537.15    14741.16    293.47 o 
   4  -3   2       72.75      173.29     89.28 o 
   5  -3   2    12826.09    13234.17    311.12 o 
   6  -3   2        6.50      -82.78     66.93 o 
   7  -3   2     2254.41     2046.65    216.20 o 
   8  -3   2       13.66      -53.28     92.69 o 
   9  -3   2      293.64      181.20    134.74 o 
  -9  -2   2     1225.94     1220.59    185.38 o 
  -8  -2   2     1757.35     1541.37    187.80 o 
  -7  -2   2       73.00      100.94     57.51 o 
  -6  -2   2    24356.14    26763.17    474.88 o 
  -5  -2   2     3066.25     3114.78    127.00 o 
  -4  -2   2     2340.42     2508.05     76.03 o 
  -3  -2   2     9423.44     9288.21    149.25 o 
  -2  -2   2    25256.83    24834.53    295.12 o 
  -1  -2   2      679.77      812.71     36.75 o 
   0  -2   2       60.28       32.60     17.17 o 
   1  -2   2     1601.12     1695.34     47.44 o 
   2  -2   2     9921.20     9371.30    262.44 o 
   3  -2   2    13996.53    14617.71    278.74 o 
   4  -2   2     5348.41     5355.48    180.32 o 
   5  -2   2     1505.72     1736.78     82.29 o 
   6  -2   2     2944.56     2508.12    196.39 o 
   7  -2   2       32.40      113.38     85.86 o 
   8  -2   2     1691.84     1739.74    212.24 o 
   9  -2   2      702.32      565.60    165.56 o 
  -9  -1   2     1296.75     1345.91    140.60 o 
  -8  -1   2     3505.60     3748.46    309.77 o 
  -7  -1   2     2422.11     2726.35    144.98 o 
  -6  -1   2     5777.17     6175.68    197.86 o 
  -5  -1   2     7415.52     8474.74    218.60 o 
  -4  -1   2      245.37      233.53     34.86 o 
  -3  -1   2    19124.29    20888.13    351.42 o 
  -2  -1   2    14076.88    16113.37    222.84 o 
  -1  -1   2     1810.57     1706.63     46.16 o 
   0  -1   2      349.13      638.69     27.72 o 
   1  -1   2      392.86      378.88     66.38 o 
   2  -1   2   216768.27   216232.67   3943.37 o 
   3  -1   2     1828.40     2287.55     92.01 o 
   4  -1   2     8285.06     9312.97    307.35 o 
   5  -1   2     4502.42     4698.44    137.75 o 
   6  -1   2     6352.49     7128.23    191.16 o 
   7  -1   2      191.90      292.60     99.51 o 
   8  -1   2      196.85      280.05    111.62 o 
   9  -1   2        2.11      -47.78    105.46 o 
  10  -1   2     1048.07      782.03    183.84 o 
  -9   0   2     3818.78     4510.73    327.16 o 
  -8   0   2     1045.48     1116.75    119.56 o 
  -7   0   2     3334.73     4046.66    176.14 o 
  -6   0   2     4507.49     4456.94    169.82 o 
  -5   0   2    12639.44    13191.05    286.90 o 
  -4   0   2       12.93       25.09     35.67 o 
  -3   0   2      221.07      187.69     45.68 o 
  -2   0   2     8881.59     9713.84    189.44 o 
  -1   0   2    13482.52    13831.23    228.27 o 
   0   0   2     9553.32     7886.41    246.47 o 
   1   0   2    16985.85    19069.13    387.05 o 
   2   0   2     2280.27     2880.19    120.87 o 
   3   0   2    15162.28    16114.74    387.05 o 
   4   0   2      585.28      614.92     83.66 o 
   5   0   2    14827.83    15764.46    445.83 o 
   6   0   2       30.33        9.94     36.46 o 
   7   0   2      246.58      307.03     65.61 o 
   8   0   2        5.68       16.51     85.20 o 
   9   0   2     1055.68      964.76    183.62 o 
  10   0   2     1513.27     1781.79    242.84 o 
  -9   1   2      521.27      562.30    163.58 o 
  -8   1   2     5082.09     5369.82    339.49 o 
  -7   1   2     1373.13     1505.76    301.41 o 
  -6   1   2     3567.36     3774.18    156.53 o 
  -5   1   2      288.92      338.18     58.81 o 
  -4   1   2     8628.02     8785.04    299.64 o 
  -3   1   2     1399.43     1494.71    109.09 o 
  -2   1   2     2395.79     2062.44    100.29 o 
  -1   1   2    13082.99    12704.39    218.25 o 
   0   1   2      101.26       29.72     26.20 o 
   1   1   2    14139.27    13644.93    292.82 o 
   2   1   2    31467.12    35166.91    659.17 o 
   3   1   2    16917.13    18306.70    407.97 o 
   4   1   2     5238.95     5743.00    208.50 o 
   5   1   2      403.67      466.09     83.44 o 
   6   1   2    10351.98    11074.72    372.30 o 
   7   1   2     2817.98     2689.63    128.21 o 
   8   1   2       26.07      -30.80     49.67 o 
   9   1   2     1742.28     1799.63    214.88 o 
  10   1   2        4.75       65.39    135.40 o 
  -9   2   2     1168.91     1104.57    217.52 o 
  -8   2   2     5263.35     5022.62    337.95 o 
  -7   2   2      643.91      616.90    143.77 o 
  -6   2   2       39.08      -20.95     43.01 o 
  -5   2   2     4778.12     4507.83    299.97 o 
  -4   2   2    18757.28    19565.40    271.68 o 
  -3   2   2     1089.19     1291.11    102.94 o 
  -2   2   2      604.02      862.51     73.10 o 
  -1   2   2      119.14       98.26     17.98 o 
   0   2   2    70889.21    69145.96   1726.53 o 
   1   2   2     7565.40     7738.26    147.92 o 
   2   2   2    16410.40    17058.14    350.94 o 
   3   2   2     6430.12     6853.73    195.29 o 
   4   2   2     9316.89     9364.92    265.74 o 
   5   2   2     5108.29     5409.67    215.32 o 
   6   2   2     4000.92     3951.08    204.09 o 
   7   2   2      176.69      129.02     79.48 o 
   8   2   2     1338.69     1563.02    119.13 o 
   9   2   2        1.09       11.45     76.18 o 
  -9   3   2     1213.37     1122.40    227.65 o 
  -8   3   2      359.75      312.19    156.54 o 
  -7   3   2     5042.78     5514.25    338.17 o 
  -6   3   2      258.69      156.76     92.47 o 
  -5   3   2     2629.59     2452.92    122.25 o 
  -4   3   2       98.63       53.25     28.30 o 
  -3   3   2     1199.09     1343.59     73.20 o 
  -2   3   2     3676.43     3615.18     91.47 o 
  -1   3   2     9088.99     9409.03    274.99 o 
   0   3   2    20468.37    19133.93    471.59 o 
   1   3   2    14727.37    15020.47   1011.00 o 
   2   3   2      211.21      307.59     34.46 o 
   3   3   2    39509.34    40571.35    560.24 o 
   4   3   2     3707.58     3812.56    119.05 o 
   5   3   2      181.46      204.57     45.44 o 
   6   3   2       74.97      157.75     88.84 o 
   7   3   2     2097.68     2139.11    351.05 o 
   8   3   2     4034.98     3925.10    239.54 o 
   9   3   2      339.62      187.80     97.09 o 
  10   3   2     1050.59      733.81    158.08 o 
  -8   4   2     3090.38     2692.61    292.16 o 
  -7   4   2      575.23      349.18    140.24 o 
  -6   4   2      697.28      610.30    143.55 o 
  -5   4   2      123.73       70.67     70.67 o 
  -4   4   2     6791.68     6204.69    216.92 o 
  -3   4   2    18168.58    17577.59    404.28 o 
  -2   4   2     2158.41     2005.46     92.50 o 
  -1   4   2     2076.27     1805.27     82.94 o 
   0   4   2    35149.24    34793.38    750.98 o 
   1   4   2    16706.52    15557.15    275.87 o 
   2   4   2     4350.87     4197.61    191.21 o 
   3   4   2     2772.98     2860.01     86.88 o 
   4   4   2     2614.79     2392.55     92.14 o 
   5   4   2     3886.48     3992.14    157.20 o 
   6   4   2      156.24      112.73     52.62 o 
   7   4   2     4218.68     4497.52    288.86 o 
   9   4   2     1465.12     1361.50    182.08 o 
  10   4   2      853.73      770.36    162.48 o 
  -8   5   2      656.42      474.23    165.78 o 
  -7   5   2      873.87      852.04    184.50 o 
  -6   5   2     1185.80     1478.41    201.01 o 
  -5   5   2        1.50      164.24     90.27 o 
  -4   5   2     1914.27     1871.31    113.58 o 
  -3   5   2      888.69      957.72     80.83 o 
  -2   5   2     7557.71     7290.70    239.32 o 
  -1   5   2       10.96        8.08     24.96 o 
   0   5   2    43528.44    40195.90    584.08 o 
   1   5   2      188.70      442.85    109.64 o 
   2   5   2     6722.87     6827.46    144.37 o 
   3   5   2     6677.80     6435.63    278.07 o 
   4   5   2    11028.10    12228.39    415.67 o 
   5   5   2      838.85      663.58    119.55 o 
   6   5   2      244.97      293.26    101.94 o 
   7   5   2      370.56      540.06    138.48 o 
   9   5   2     1100.27     1171.94    169.75 o 
  10   5   2     2950.18     2963.42    273.88 o 
  -7   6   2     1187.68     1136.93    214.22 o 
  -6   6   2      553.42      296.12    131.44 o 
  -5   6   2      123.55      254.29    117.79 o 
  -4   6   2      162.77      125.92     53.62 o 
  -3   6   2     5168.26     5071.43    540.17 o 
  -2   6   2     9223.11     8856.92    325.51 o 
  -1   6   2     5715.98     5615.70    170.54 o 
   0   6   2      606.73      627.35     61.57 o 
   1   6   2    33536.13    33139.38    637.49 o 
   2   6   2     3855.28     3639.58    101.09 o 
   3   6   2       38.39      218.18     77.28 o 
   4   6   2      397.57      699.24    120.43 o 
   5   6   2     1315.92     1589.81    177.45 o 
   6   6   2     5351.48     4601.44    291.28 o 
   7   6   2     1673.11     1455.95    192.42 o 
   8   6   2     4388.55     5505.44    344.34 o 
   9   6   2     1004.88      971.37    172.61 o 
  10   6   2     1065.80     1007.91    196.61 o 
  -7   7   2       69.21      190.88    150.81 o 
  -6   7   2      852.09      896.07    184.72 o 
  -5   7   2     1433.69     1457.49    205.63 o 
  -4   7   2       55.00       99.95     59.00 o 
  -3   7   2     4871.99     4794.96    225.01 o 
  -2   7   2     2348.23     2417.54    128.36 o 
  -1   7   2     5474.89     5777.18    186.84 o 
   0   7   2     9269.18     9100.08    225.93 o 
   1   7   2    10337.94    10283.71    227.59 o 
   2   7   2      658.00      713.92     59.00 o 
   3   7   2      684.11      966.52    135.84 o 
   4   7   2      137.25      248.35     84.10 o 
   5   7   2     7222.98     7747.82    373.40 o 
   6   7   2     3557.73     3232.24    256.93 o 
   7   7   2     2672.43     2738.63    256.71 o 
   8   7   2      221.99      361.29    147.07 o 
  10   7   2        7.42      154.78    130.78 o 
  -6   8   2      749.70      670.84    177.01 o 
  -5   8   2      771.76      732.71    176.57 o 
  -4   8   2      992.07      640.68    151.03 o 
  -3   8   2       89.99      151.41     66.10 o 
  -2   8   2    12941.15    13569.29    455.30 o 
  -1   8   2     1264.05     1413.87    107.57 o 
   0   8   2     2883.37     2797.02    130.32 o 
   1   8   2     4175.46     4522.55    150.59 o 
   2   8   2     6308.49     5647.88    298.32 o 
   3   8   2      498.27      174.59     80.58 o 
   4   8   2      973.88     1231.16    170.63 o 
   5   8   2     1786.14     1792.58    201.45 o 
   6   8   2     4931.95     4983.21    318.58 o 
   7   8   2     2840.07     2359.51    253.85 o 
   8   8   2     5894.00     5711.95    374.72 o 
  -6   9   2       99.04       75.96    147.51 o 
  -5   9   2     1254.76     1539.61    229.41 o 
  -4   9   2     1762.87     2194.60    242.40 o 
  -3   9   2     1600.73     1863.14    174.15 o 
  -2   9   2     3247.26     3279.70    167.96 o 
  -1   9   2     5405.92     5754.19    374.50 o 
   0   9   2      202.67      261.64     57.91 o 
   1   9   2     3367.38     3559.40    256.05 o 
   2   9   2      863.66      987.44    155.44 o 
   3   9   2       32.77      303.83    105.24 o 
   4   9   2       23.73      242.84    104.14 o 
   5   9   2      727.66      590.92    147.07 o 
   6   9   2    15575.42    15770.84    607.87 o 
   7   9   2      247.70      285.77    137.82 o 
   8   9   2     1664.45     1472.02    229.19 o 
  -5  10   2     1181.74     1159.39    225.67 o 
  -4  10   2       38.15       11.45    121.97 o 
  -3  10   2     1793.04     2053.52    163.20 o 
  -2  10   2     1129.06     1049.15    117.97 o 
  -1  10   2     6001.54     6672.75    377.36 o 
   0  10   2      331.51      677.01    152.57 o 
   1  10   2       76.10      553.93    136.06 o 
   2  10   2        8.98       54.16     71.99 o 
   3  10   2     2423.81     2288.39    235.14 o 
   4  10   2     2951.56     3071.30    257.81 o 
   5  10   2     2337.46     2675.00    265.96 o 
   6  10   2      340.27      520.91    154.12 o 
   7  10   2     5379.70     5781.74    387.05 o 
   8  10   2      136.37      155.00    148.39 o 
  -4  11   2     1395.50     1862.81    260.01 o 
  -3  11   2      299.14      271.13    114.27 o 
  -2  11   2     2015.82     2123.27    251.21 o 
  -1  11   2       85.92       35.23     95.99 o 
   0  11   2     3976.29     4309.72    316.60 o 
   1  11   2       13.88       10.57     69.35 o 
   2  11   2     1347.70     1473.34    205.63 o 
   3  11   2     1503.42     1591.13    219.28 o 
   4  11   2      142.41      284.89    123.07 o 
   5  11   2     2756.76     2745.01    283.57 o 
   6  11   2     4173.16     4098.81    327.38 o 
   7  11   2     1308.75     1063.18    220.61 o 
   8  11   2     1534.75     1452.87    252.31 o 
  -3  12   2      382.13      385.73    170.85 o 
  -2  12   2       17.18      125.05    114.93 o 
  -1  12   2     1240.21     1470.70    233.37 o 
   0  12   2     1888.02     2432.82    276.31 o 
   1  12   2      179.87      363.71    149.49 o 
   2  12   2       63.39      264.20    146.19 o 
   3  12   2       84.72       63.19     96.21 o 
   4  12   2     6534.13     6158.45    399.38 o 
   5  12   2       63.36       74.86    117.13 o 
   6  12   2     3601.49     2774.52    308.67 o 
   7  12   2     1043.58      970.93    228.97 o 
  -1  13   2      369.54      514.52    174.37 o 
   0  13   2       28.53       24.44    126.81 o 
   1  13   2      176.89      274.33    146.63 o 
   2  13   2       30.87       77.06    121.97 o 
   3  13   2     1016.65     1016.28    207.40 o 
   4  13   2      783.54      869.43    198.15 o 
   5  13   2     2754.91     2602.79    315.50 o 
  -4 -12   3       61.28      205.63    131.00 o 
  -3 -12   3     1707.77     1590.91    219.94 o 
  -2 -12   3     1246.50     1370.53    220.16 o 
  -1 -12   3     1847.87     2024.85    249.45 o 
   0 -12   3      149.95       -1.76     90.27 o 
   1 -12   3      668.41      656.31    166.00 o 
  -5 -11   3     1088.36     1322.83    288.53 o 
  -4 -11   3     3485.64     3989.60    304.27 o 
  -3 -11   3       98.20      178.99    110.30 o 
  -2 -11   3     2861.66     2331.32    241.30 o 
  -1 -11   3      469.76      359.09    137.82 o 
   0 -11   3       67.56      149.71     88.29 o 
   1 -11   3      232.99      361.73    134.96 o 
   2 -11   3      438.96      246.58    115.15 o 
   3 -11   3     1271.54     1225.22    217.74 o 
  -7 -10   3       21.14      166.00    131.00 o 
  -6 -10   3     2694.62     2317.45    239.10 o 
  -5 -10   3     2248.34     2339.55    162.74 o 
  -4 -10   3     6050.95     6640.15    244.97 o 
  -3 -10   3      639.58      651.47    150.81 o 
  -2 -10   3       23.20      462.35    120.87 o 
  -1 -10   3      396.74      500.21    133.86 o 
   0 -10   3     1997.38     1759.34    209.60 o 
   1 -10   3      237.41      428.44    131.88 o 
   2 -10   3     1257.53     1728.51    218.84 o 
   3 -10   3       10.03       95.28     64.84 o 
   4 -10   3     1991.98     2024.97    346.10 o 
  -7  -9   3     4472.64     4392.73    318.14 o 
  -6  -9   3      447.68      450.02    130.12 o 
  -5  -9   3     9834.58     9591.24    372.41 o 
  -4  -9   3      224.04      341.63    206.07 o 
  -3  -9   3     1831.46     1788.83    127.99 o 
  -2  -9   3      709.68     1092.24    156.32 o 
  -1  -9   3     1205.84     1246.13    168.21 o 
   0  -9   3     1501.84     1182.06    165.78 o 
   1  -9   3      291.83      446.49    118.89 o 
   2  -9   3      186.04      147.22     60.64 o 
   3  -9   3     4274.93     3919.01    193.41 o 
   4  -9   3      876.42      995.62    127.73 o 
   5  -9   3      562.76      759.89    129.91 o 
  -8  -8   3     2472.94     2068.45    246.36 o 
  -7  -8   3     5205.94     5127.20    323.64 o 
  -6  -8   3     3181.46     3307.31    250.33 o 
  -5  -8   3      348.97      555.73     87.10 o 
  -4  -8   3     9661.85    10120.85    278.08 o 
  -3  -8   3     2032.41     1915.43    230.07 o 
  -2  -8   3        9.96      221.08     55.10 o 
  -1  -8   3       79.87      383.97     99.29 o 
   0  -8   3      234.33      320.78     98.63 o 
   1  -8   3     5737.50     5857.98    201.11 o 
   2  -8   3        7.60       71.05     45.12 o 
   3  -8   3     3215.51     3039.25    288.09 o 
   4  -8   3     1542.25     1387.29    133.42 o 
   5  -8   3     1100.58     1034.96    132.95 o 
   6  -8   3      266.77      251.15     95.29 o 
  -8  -7   3     1604.82     1522.66    212.68 o 
  -7  -7   3     1292.25     1129.89    175.69 o 
  -6  -7   3    11938.90    11470.80    452.66 o 
  -5  -7   3     1870.75     1761.50    119.97 o 
  -4  -7   3      514.01      627.11     77.32 o 
  -3  -7   3     1873.86     1909.35    184.50 o 
  -2  -7   3     1199.32     1195.65     89.86 o 
  -1  -7   3       51.65       78.11     38.82 o 
   0  -7   3     7556.90     7088.36    272.23 o 
   1  -7   3     4015.69     4123.25    159.22 o 
   2  -7   3     3330.40     3506.36    154.76 o 
   3  -7   3        4.71       44.78     48.62 o 
   4  -7   3     8568.40     8778.66    280.39 o 
   5  -7   3       37.79       89.16     63.03 o 
   6  -7   3      135.60      311.65     88.25 o 
   7  -7   3       79.47      -59.22    114.93 o 
  -9  -6   3     1507.73      867.89    175.03 o 
  -8  -6   3       70.03      119.77    107.88 o 
  -7  -6   3    10533.97     9940.88    435.71 o 
  -6  -6   3     3447.62     3318.54    232.93 o 
  -5  -6   3     4357.75     4868.94    263.54 o 
  -4  -6   3     6992.26     6992.74    206.89 o 
  -3  -6   3     6075.21     5521.05    175.60 o 
  -2  -6   3     6248.89     6202.43    145.33 o 
  -1  -6   3       52.51      385.84     45.22 o 
   0  -6   3     3450.10     3531.75     99.66 o 
   1  -6   3     8843.00     8902.80    348.08 o 
   2  -6   3    10368.83    10370.88    263.67 o 
   3  -6   3     1373.25     1341.26    106.16 o 
   4  -6   3     1073.92     1131.12    144.32 o 
   5  -6   3     1607.10     1549.21    132.32 o 
   6  -6   3       31.73       33.32     69.81 o 
   7  -6   3      280.77      166.18     89.54 o 
   8  -6   3      477.38      470.93    166.66 o 
  -9  -5   3     4224.96     3720.12    295.90 o 
  -8  -5   3      649.62      594.44    141.13 o 
  -7  -5   3      994.52     1061.41    163.36 o 
  -6  -5   3     5613.37     5576.11    291.28 o 
  -5  -5   3     1897.89     1639.79    161.60 o 
  -4  -5   3     1837.91     1766.40    225.78 o 
  -3  -5   3      191.01      319.56     50.25 o 
  -2  -5   3        7.45      165.11     42.56 o 
  -1  -5   3     4125.93     4081.57    104.53 o 
   0  -5   3      392.50      468.16     40.48 o 
   1  -5   3    14060.00    13873.13    208.88 o 
   2  -5   3      145.83      160.79     41.47 o 
   3  -5   3     4622.73     4356.84    184.28 o 
   4  -5   3     5517.78     5858.40    361.84 o 
   5  -5   3     2265.22     2348.16    492.40 o 
   6  -5   3       10.95      179.86     73.48 o 
   7  -5   3      232.34      141.79    114.27 o 
   8  -5   3        7.19        6.16    102.82 o 
  -9  -4   3        6.04       44.47     96.65 o 
  -8  -4   3     5054.16     4967.80    310.87 o 
  -7  -4   3     2729.97     2696.36    228.53 o 
  -6  -4   3     7524.70     7158.65    325.18 o 
  -5  -4   3      101.93      267.06     81.90 o 
  -4  -4   3      154.06      518.10     47.16 o 
  -3  -4   3     2107.77     2039.08     78.42 o 
  -2  -4   3    18325.28    17856.60    321.91 o 
  -1  -4   3    29939.48    31382.78    378.98 o 
   0  -4   3     1311.71     1715.98     87.70 o 
   1  -4   3       64.15      325.47     31.77 o 
   2  -4   3    19588.23    19212.04    528.62 o 
   3  -4   3     1325.38     1508.90     97.28 o 
   4  -4   3     8213.40     8116.84    235.28 o 
   5  -4   3      314.06      210.81     79.70 o 
   6  -4   3     2504.79     2377.51    153.05 o 
   7  -4   3      780.98      811.53    166.44 o 
   8  -4   3     1029.06      999.11    191.98 o 
   9  -4   3      713.99      692.86    195.73 o 
  -9  -3   3     5353.35     5142.61    338.17 o 
  -8  -3   3     2111.17     2220.80    221.71 o 
  -7  -3   3     1598.02     1408.39    169.97 o 
  -6  -3   3       38.69       30.73     43.23 o 
  -5  -3   3     8601.94     8401.16    225.52 o 
  -4  -3   3     4254.19     4037.06    127.53 o 
  -3  -3   3      374.44      648.04     46.18 o 
  -2  -3   3    17147.19    16529.93    238.00 o 
  -1  -3   3     1206.59     1141.86     52.41 o 
   0  -3   3    10694.72     9371.37    150.37 o 
   1  -3   3     7194.68     7367.98    131.12 o 
   2  -3   3     9879.89     9823.25    221.52 o 
   3  -3   3     3140.51     3210.86    127.19 o 
   4  -3   3     1593.60     1512.01    100.77 o 
   5  -3   3     3519.77     3045.71    147.92 o 
   6  -3   3     2870.40     2828.24    213.56 o 
   7  -3   3       48.37       69.13     94.45 o 
   8  -3   3      875.02      896.29    181.64 o 
   9  -3   3      293.50      197.71    143.77 o 
  -9  -2   3     1179.75     1263.08    192.86 o 
  -8  -2   3     2831.85     2815.47    245.48 o 
  -7  -2   3     1026.03      913.74    311.75 o 
  -6  -2   3     7243.06     7527.20    229.62 o 
  -5  -2   3     2037.97     2128.51    243.17 o 
  -4  -2   3     3907.09     4062.29    143.56 o 
  -3  -2   3     2904.80     2707.61     76.59 o 
  -2  -2   3     4520.55     4631.46    101.90 o 
  -1  -2   3    38092.07    35703.64    404.23 o 
   0  -2   3     2737.53     2531.51     68.35 o 
   1  -2   3     2036.63     1716.77    101.42 o 
   2  -2   3    10771.41    10880.36    224.84 o 
   3  -2   3    21201.60    21269.37    373.81 o 
   4  -2   3       19.20       47.22     30.04 o 
   5  -2   3       77.07       37.65     59.66 o 
   6  -2   3       21.50      -25.32     59.88 o 
   7  -2   3     2375.59     2517.14    223.91 o 
   8  -2   3      216.34      129.24    110.74 o 
   9  -2   3     2164.34     1927.54    245.26 o 
  -9  -1   3     1010.42      971.59    179.65 o 
  -8  -1   3     4500.85     4851.42    217.43 o 
  -7  -1   3      415.26      466.28     87.26 o 
  -6  -1   3      610.83      727.39     89.49 o 
  -5  -1   3      274.27      316.65     59.67 o 
  -4  -1   3     4186.97     4294.82    150.40 o 
  -3  -1   3    19350.23    21363.06    369.26 o 
  -2  -1   3    21076.06    20638.22    297.82 o 
  -1  -1   3     2803.98     2762.23     70.12 o 
   0  -1   3    12987.34    11640.28    166.36 o 
   1  -1   3      234.13      193.79     53.28 o 
   2  -1   3    31014.30    30443.00    453.13 o 
   3  -1   3     5865.24     6269.63    231.83 o 
   4  -1   3      499.90      656.53     91.37 o 
   5  -1   3       10.14       39.63     54.16 o 
   6  -1   3     3771.08     3818.76    227.43 o 
   7  -1   3     3632.29     3636.68    243.72 o 
   8  -1   3      235.99      133.42    112.28 o 
   9  -1   3      553.84      309.33    141.79 o 
  10  -1   3     1777.27     1804.47    251.43 o 
  -9   0   3     1792.18     1609.06    158.81 o 
  -8   0   3      500.21      565.88    101.81 o 
  -7   0   3      916.64     1004.69    109.71 o 
  -6   0   3      175.97      112.33     57.55 o 
  -5   0   3     1081.10     1157.47    154.01 o 
  -4   0   3    13279.98    14016.41    293.57 o 
  -3   0   3       41.30       76.66     31.73 o 
  -2   0   3     5110.80     5301.05    147.75 o 
  -1   0   3    29911.68    30228.13    444.54 o 
   0   0   3    31794.11    31486.05    444.68 o 
   1   0   3    10910.24    10159.50    265.96 o 
   2   0   3     3113.64     3092.87    135.18 o 
   3   0   3    11766.61    11661.68    322.10 o 
   4   0   3     9493.21     9909.17    311.31 o 
   5   0   3      532.51      617.34     99.07 o 
   6   0   3     4750.88     4652.52    243.06 o 
   7   0   3      255.95      339.49    106.78 o 
   8   0   3     4485.37     4607.17    281.37 o 
   9   0   3       11.25      -32.80    102.60 o 
  10   0   3     1760.61     1731.82    243.06 o 
  -9   1   3      511.31      411.49    170.85 o 
  -8   1   3     1642.20     1368.35    161.82 o 
  -7   1   3     2806.30     3098.55    318.36 o 
  -6   1   3     1750.16     2027.69    248.35 o 
  -5   1   3      220.67      284.33     61.30 o 
  -4   1   3        8.21        8.28     34.39 o 
  -3   1   3    34226.41    34731.32    530.85 o 
  -2   1   3      201.15      262.55     66.49 o 
  -1   1   3    29173.04    27232.21    321.57 o 
   0   1   3      448.16      625.49     74.86 o 
   1   1   3     2341.75     2886.80    124.39 o 
   2   1   3     1659.46     1848.94     99.95 o 
   3   1   3     5929.86     6013.14    201.01 o 
   4   1   3     3590.99     3611.14    172.39 o 
   5   1   3      374.90      420.07     82.78 o 
   6   1   3      604.77      733.15    113.38 o 
   7   1   3    14333.56    15262.48    483.92 o 
   8   1   3     2506.82     2647.14    139.98 o 
   9   1   3     1164.72      817.91    167.77 o 
  10   1   3       66.83      121.75    143.77 o 
  -9   2   3        1.51     -170.41    123.07 o 
  -8   2   3     1072.11     1183.39    209.38 o 
  -7   2   3        2.68       -3.05     63.04 o 
  -6   2   3      231.36      216.85     80.80 o 
  -5   2   3     2256.71     2295.73    204.31 o 
  -4   2   3     7812.03     7816.52    213.56 o 
  -3   2   3    21874.93    21865.99    384.93 o 
  -2   2   3    12405.13    11990.03    178.41 o 
  -1   2   3     4259.19     4194.80    121.90 o 
   0   2   3    46177.48    42685.86    585.90 o 
   1   2   3     6574.25     5050.36    174.81 o 
   2   2   3      238.32      330.03     50.42 o 
   3   2   3     2798.75     2872.49    127.48 o 
   4   2   3     6146.25     6560.03    223.25 o 
   5   2   3    12674.60    12978.49    371.42 o 
   6   2   3     1093.17      724.56    102.82 o 
   7   2   3     2085.39     2068.67    167.33 o 
   8   2   3     4599.58     4936.97    276.09 o 
   9   2   3     1502.55     1498.84    253.74 o 
  -8   3   3        8.66       42.93    124.39 o 
  -7   3   3     1245.41     1287.96    196.17 o 
  -6   3   3     4818.93     4725.10    798.21 o 
  -5   3   3      258.19      384.84     70.99 o 
  -4   3   3     7775.82     7453.03    214.68 o 
  -3   3   3    10003.21     9550.37    170.67 o 
  -2   3   3    30455.57    29278.83    366.73 o 
  -1   3   3     5686.43     4923.45    135.00 o 
   0   3   3      287.52      826.65    133.31 o 
   1   3   3     5893.85     5165.74    137.94 o 
   2   3   3     1328.54     1200.65     63.34 o 
   3   3   3       12.06       42.27     31.26 o 
   4   3   3    12996.72    13269.55    335.75 o 
   5   3   3     6347.36     6437.18    230.29 o 
   6   3   3     7902.16     8401.49    296.12 o 
   7   3   3      904.06      848.07    122.41 o 
   8   3   3    10447.19    11063.72    404.66 o 
   9   3   3       15.96       63.19     83.00 o 
  -8   4   3       11.34      -31.70    123.73 o 
  -7   4   3      751.28      951.99    189.34 o 
  -6   4   3      473.21      373.40    122.41 o 
  -5   4   3     3107.41     2587.95    167.33 o 
  -4   4   3      346.82      342.01     66.31 o 
  -3   4   3    30351.70    28844.38    385.50 o 
  -2   4   3     2809.37     2533.32    105.21 o 
  -1   4   3     7156.82     7167.68    179.80 o 
   0   4   3    19039.48    17132.64    309.93 o 
   1   4   3     8401.48     7362.24    177.32 o 
   2   4   3     8201.30     8063.63    194.52 o 
   3   4   3     1567.84     1595.26     77.78 o 
   4   4   3     2766.59     3087.09    112.36 o 
   5   4   3    15467.62    16871.20    327.84 o 
   6   4   3     7387.22     7571.17    434.16 o 
   7   4   3     3395.19     4081.85    287.54 o 
   8   4   3      215.63      291.94    136.06 o 
  10   4   3       46.62      168.87    119.11 o 
  -8   5   3      203.51      298.10    180.09 o 
  -7   5   3      184.71      110.74    126.15 o 
  -6   5   3     1129.47     1157.41    193.52 o 
  -5   5   3     5597.22     6187.95    336.85 o 
  -4   5   3     2336.77     2188.00    205.41 o 
  -3   5   3      957.12      840.00     76.85 o 
  -2   5   3    17278.01    15910.62    445.39 o 
  -1   5   3     1791.96     1684.67     97.22 o 
   0   5   3     2700.47     2542.39    114.82 o 
   1   5   3      218.43      508.98     55.05 o 
   2   5   3      363.03      469.81     53.06 o 
   3   5   3     7966.31     7862.42    178.99 o 
   4   5   3      375.37      438.68     51.17 o 
   5   5   3    16569.57    17807.23    335.50 o 
   6   5   3     2168.49     2187.12    216.86 o 
   7   5   3     2761.70     3156.06    262.44 o 
   8   5   3     4946.34     4637.55    327.38 o 
  10   5   3      150.87       -3.52    107.66 o 
  -7   6   3        2.46     -104.80    126.15 o 
  -6   6   3     1458.59     1175.46    207.17 o 
  -5   6   3       30.57       17.17     91.81 o 
  -4   6   3     7481.52     7239.23    357.11 o 
  -3   6   3     5569.41     4995.61    180.16 o 
  -2   6   3     8881.08     8966.67    240.79 o 
  -1   6   3     2143.82     2265.17    162.59 o 
   0   6   3      713.03      887.54     74.34 o 
   1   6   3     8549.62     8327.48    203.13 o 
   2   6   3     9893.99     9386.41    208.08 o 
   3   6   3    18596.23    18471.60    556.58 o 
   4   6   3     3132.91     2990.72    217.30 o 
   5   6   3      610.07      428.88    114.71 o 
   6   6   3    20795.68    21672.57    689.56 o 
   7   6   3        3.89        7.49     89.39 o 
   8   6   3     3072.72     2430.40    260.68 o 
  10   6   3     1013.45      881.10    185.38 o 
  -7   7   3      408.72      477.32    173.05 o 
  -6   7   3       15.50        0.66    109.42 o 
  -5   7   3     4847.11     4734.64    325.62 o 
  -4   7   3     1426.79     1653.44    200.57 o 
  -3   7   3     2606.42     2591.12    141.28 o 
  -2   7   3      875.14     1176.38    153.12 o 
  -1   7   3     4863.88     5052.46    225.67 o 
   0   7   3      668.98      726.32     73.30 o 
   1   7   3       62.13      303.84     51.85 o 
   2   7   3     2105.97     2032.92     95.12 o 
   3   7   3     1461.28     1274.31    158.52 o 
   4   7   3     9153.98     8670.31    383.31 o 
   5   7   3    10407.00    10362.27    445.17 o 
   6   7   3     4832.35     4537.59    311.75 o 
   7   7   3     4182.22     3480.14    287.98 o 
   8   7   3       33.43      -16.51    129.46 o 
  -6   8   3      106.68      140.91    133.42 o 
  -5   8   3     1569.01     1484.57    232.71 o 
  -4   8   3     1769.94     1737.98    220.16 o 
  -3   8   3     1829.37     1784.82    136.05 o 
  -2   8   3     3588.66     3859.69    176.61 o 
  -1   8   3      990.26     1020.83    153.79 o 
   0   8   3      438.72      437.40     70.21 o 
   1   8   3      130.53      112.21     44.06 o 
   2   8   3      748.34      827.16    137.60 o 
   3   8   3    16072.22    14552.89    520.91 o 
   4   8   3      181.65      307.79    105.24 o 
   5   8   3     3760.83     3659.80    276.31 o 
   6   8   3     6424.47     7286.35    400.48 o 
   7   8   3     8510.93     8180.88    446.49 o 
   8   8   3      367.11      333.11    160.94 o 
  -5   9   3      774.65      704.31    192.20 o 
  -4   9   3     3107.43     3317.66    297.66 o 
  -3   9   3        9.94       15.31     64.33 o 
  -2   9   3     2030.86     2456.42    159.02 o 
  -1   9   3      912.61      993.27    105.21 o 
   0   9   3      931.00      922.01     93.71 o 
   1   9   3     3586.26     3907.92    277.19 o 
   2   9   3     4273.66     3923.56    266.40 o 
   3   9   3      713.07      643.32    136.72 o 
   4   9   3     5016.48     4798.05    309.77 o 
   5   9   3        6.11       36.33     75.08 o 
   6   9   3     7898.60     7896.87    428.66 o 
   7   9   3       82.60      144.21    136.50 o 
   8   9   3      368.08      241.96    160.72 o 
  -5  10   3      815.42     1031.69    225.89 o 
  -4  10   3       47.51       52.18    116.25 o 
  -3  10   3     1096.78      996.20    139.03 o 
  -2  10   3      231.38      241.52     81.23 o 
  -1  10   3     1666.43     1788.26    141.66 o 
   0  10   3     1232.47     1413.24    191.76 o 
   1  10   3      212.06      353.58    127.04 o 
   2  10   3     3223.89     2480.60    243.72 o 
   3  10   3     3043.76     3060.29    256.93 o 
   4  10   3     8574.73     7697.84    414.35 o 
   5  10   3     2014.34     2198.78    250.77 o 
   6  10   3       81.37      270.36    133.20 o 
   7  10   3     2851.26     3007.45    315.28 o 
   8  10   3      640.93      513.20    187.14 o 
  -4  11   3      842.77      853.14    209.38 o 
  -3  11   3      958.59      765.95    183.84 o 
  -2  11   3        1.79       41.83    105.90 o 
  -1  11   3      231.27      546.89    150.59 o 
   0  11   3      503.17      396.30    149.05 o 
   1  11   3     8069.22     7666.80    418.97 o 
   2  11   3        7.64       38.09     89.39 o 
   3  11   3     6234.48     6222.52    378.46 o 
   4  11   3     1120.99     1109.63    197.49 o 
   5  11   3     2572.83     2275.40    268.82 o 
   6  11   3      216.69      191.10    129.46 o 
   7  11   3     1212.47     1204.74    242.18 o 
   8  11   3       35.90       99.07    145.31 o 
  -2  12   3      209.80      209.82    157.64 o 
  -1  12   3       32.55      192.86    132.76 o 
   0  12   3     1361.90     1736.66    239.98 o 
   1  12   3     1356.23     1555.02    228.31 o 
   2  12   3     1037.90      968.94    193.74 o 
   3  12   3        7.35       62.97     98.19 o 
   4  12   3     5447.61     6204.68    407.97 o 
   5  12   3      349.38      374.28    147.29 o 
   6  12   3      542.86      861.28    210.92 o 
   7  12   3        2.93       22.24    136.28 o 
  -1  13   3      112.02      199.03    148.39 o 
   0  13   3     1330.45     1569.77    260.68 o 
   1  13   3     1052.34      876.70    205.63 o 
   2  13   3     1621.90     1936.57    254.73 o 
   3  13   3     1021.01     1213.99    225.89 o 
   4  13   3      187.43      499.55    181.42 o 
   5  13   3     1385.44     1246.35    242.18 o 
   6  13   3      810.62      657.41    210.04 o 
  -2 -12   4       85.62      221.93    123.51 o 
  -1 -12   4      245.19      210.48    127.70 o 
   0 -12   4     2789.57     2600.37    277.41 o 
  -5 -11   4      312.24      147.29    120.43 o 
  -4 -11   4      841.67     1029.93    185.60 o 
  -3 -11   4      561.11      666.66    159.18 o 
  -2 -11   4      260.90      454.64    142.67 o 
  -1 -11   4      985.34     1126.58    184.50 o 
   0 -11   4      242.76      142.23     95.11 o 
   1 -11   4     1633.04     1365.46    208.06 o 
   2 -11   4        2.61       40.95    102.82 o 
  -6 -10   4      979.98      672.60    160.72 o 
  -5 -10   4       21.55      284.45    112.72 o 
  -4 -10   4     1619.33     1316.15    124.02 o 
  -3 -10   4     1171.04     1108.75    178.55 o 
  -2 -10   4       35.17      253.85    117.13 o 
  -1 -10   4      565.92      771.24    154.12 o 
   0 -10   4     3287.41     2986.75    252.09 o 
   1 -10   4     2373.61     2414.77    243.06 o 
   2 -10   4     1817.31     1482.81    212.24 o 
   3 -10   4       17.92       13.65     82.12 o 
   4 -10   4      810.96      756.52    148.06 o 
  -7  -9   4     3935.54     3856.18    300.97 o 
  -6  -9   4     1033.60      929.32    169.09 o 
  -5  -9   4        7.19      142.67     87.63 o 
  -4  -9   4      799.48      974.97    107.26 o 
  -3  -9   4      694.15      627.10     86.67 o 
  -2  -9   4     3586.30     4012.50    266.18 o 
  -1  -9   4       16.94      114.71     83.66 o 
   0  -9   4     4126.69     4561.81    289.30 o 
   1  -9   4      519.24      621.75    137.60 o 
   2  -9   4     1607.20     1464.87    128.33 o 
   3  -9   4     1600.48     1473.83    135.85 o 
   4  -9   4      898.52     1006.16    135.40 o 
   5  -9   4        0.30        8.35     80.18 o 
  -7  -8   4     1238.64     1243.49    196.83 o 
  -6  -8   4      408.09      303.61    117.79 o 
  -5  -8   4      194.08      543.37    130.78 o 
  -4  -8   4      849.75      636.02     83.78 o 
  -3  -8   4     1860.79     1905.22    123.72 o 
  -2  -8   4     2852.16     2847.49    141.22 o 
  -1  -8   4     2841.49     2939.86    220.38 o 
   0  -8   4        5.58      262.44     94.45 o 
   1  -8   4     5815.71     6223.41    215.15 o 
   2  -8   4       35.63       62.97     54.98 o 
   3  -8   4      380.48      747.05    101.73 o 
   4  -8   4       13.12       46.17     59.97 o 
   5  -8   4     1248.99     1154.48    141.18 o 
   6  -8   4      216.93      143.88    170.52 o 
  -8  -7   4      810.63      650.37    178.11 o 
  -7  -7   4      597.38      660.93    157.42 o 
  -6  -7   4     4077.32     3120.61    247.02 o 
  -5  -7   4     4204.27     4011.84    253.41 o 
  -4  -7   4       36.51      293.48    108.43 o 
  -3  -7   4      590.30      530.38     72.70 o 
  -2  -7   4     6383.84     6293.36    196.99 o 
  -1  -7   4     7649.84     8130.98    222.27 o 
   0  -7   4     4290.57     4227.55    163.49 o 
   1  -7   4     1713.27     1847.63    117.83 o 
   2  -7   4     2322.99     2340.58    280.93 o 
   3  -7   4      433.82      443.44    104.36 o 
   4  -7   4      625.39      916.35    112.14 o 
   5  -7   4     1025.78     1058.62    128.78 o 
   6  -7   4       11.04       50.68     73.79 o 
   7  -7   4      434.23      522.89    121.45 o 
  -8  -6   4      743.92      322.98    125.49 o 
  -7  -6   4       56.73       31.92     77.94 o 
  -6  -6   4      509.43      608.54    128.36 o 
  -5  -6   4      590.62      709.15    126.81 o 
  -4  -6   4     4793.01     4393.56    162.88 o 
  -3  -6   4      135.94       70.50     37.98 o 
  -2  -6   4    18996.93    19572.84    371.86 o 
  -1  -6   4        2.19       73.14     30.87 o 
   0  -6   4     6844.89     6503.86    147.36 o 
   1  -6   4     7923.37     8246.30    229.01 o 
   2  -6   4     6704.84     6682.58    214.03 o 
   3  -6   4      456.05      440.84     74.16 o 
   4  -6   4      557.63      574.95     89.46 o 
   5  -6   4        7.22        4.85     57.64 o 
   6  -6   4     1655.10     1369.52    143.44 o 
   7  -6   4      628.13      649.62    143.33 o 
  -8  -5   4       16.55      108.10     94.45 o 
  -7  -5   4      200.09      173.71     92.47 o 
  -6  -5   4       98.58       81.46     78.16 o 
  -5  -5   4     6001.88     5665.72    287.54 o 
  -4  -5   4     3452.71     3765.81    140.87 o 
  -3  -5   4      877.44      933.55     66.57 o 
  -2  -5   4       72.09      137.48     35.18 o 
  -1  -5   4    24346.95    24781.82    341.09 o 
   0  -5   4       15.84       42.61     23.36 o 
   1  -5   4     3764.41     3629.49    137.12 o 
   2  -5   4       75.37      117.82     56.36 o 
   3  -5   4     2046.54     1871.91    171.73 o 
   4  -5   4     1263.37     1215.68    110.22 o 
   5  -5   4     3877.04     3620.85    179.20 o 
   6  -5   4     3544.62     3482.49    328.60 o 
   7  -5   4      194.35       75.08    107.22 o 
   8  -5   4      556.39      685.81    178.77 o 
  -9  -4   4       37.75       22.90    114.71 o 
  -8  -4   4     1941.44     1907.29    232.71 o 
  -7  -4   4      919.82      999.33    164.02 o 
  -6  -4   4      543.64      314.18    101.06 o 
  -5  -4   4     8691.26     8101.62    340.81 o 
  -4  -4   4     1467.37     1303.88    100.79 o 
  -3  -4   4     8286.06     8280.62    173.59 o 
  -2  -4   4     8142.41     8239.03    169.55 o 
  -1  -4   4    10989.16    11701.91    199.89 o 
   0  -4   4     3944.98     3679.44    100.82 o 
   1  -4   4      335.47      439.82     42.57 o 
   2  -4   4     3278.98     3152.22    132.29 o 
   3  -4   4     3111.60     2807.11    177.23 o 
   4  -4   4      279.18      368.48     73.87 o 
   5  -4   4     2394.13     2239.38    142.06 o 
   6  -4   4      218.15      112.88     60.72 o 
   7  -4   4     4195.95     3927.30    285.99 o 
   8  -4   4      107.89      -13.21    107.66 o 
  -9  -3   4     1186.78     1060.97    195.07 o 
  -8  -3   4      909.41      723.02    167.33 o 
  -7  -3   4      750.14      540.06    136.28 o 
  -6  -3   4     1948.29     1920.45    131.76 o 
  -5  -3   4       29.45       22.09     43.21 o 
  -4  -3   4    30745.16    30401.46    717.30 o 
  -3  -3   4     2663.28     2503.15     86.87 o 
  -2  -3   4     8718.25     8243.80    162.32 o 
  -1  -3   4    14656.00    14467.37    221.69 o 
   0  -3   4    11027.44    10800.90    180.57 o 
   1  -3   4        1.27        8.68     19.37 o 
   2  -3   4     2078.61     2193.95    105.76 o 
   3  -3   4      261.56      275.55     52.24 o 
   4  -3   4     4118.86     4347.37    167.36 o 
   5  -3   4      686.70      673.57    130.67 o 
   6  -3   4     2494.56     2381.52    200.13 o 
   7  -3   4      463.43      236.24    105.68 o 
   8  -3   4     1921.87     1797.20    222.15 o 
   9  -3   4       22.15       76.18    130.12 o 
  -9  -2   4       20.63      -15.63     98.63 o 
  -8  -2   4      389.76      410.83    125.93 o 
  -7  -2   4     3502.08     3505.75    266.95 o 
  -6  -2   4     3665.89     3759.40    171.78 o 
  -5  -2   4     3257.23     3348.26    270.58 o 
  -4  -2   4     6313.81     6234.14    234.48 o 
  -3  -2   4    16960.71    16499.99    241.74 o 
  -2  -2   4     1027.99     1063.57     55.64 o 
  -1  -2   4    35143.14    33974.23    406.45 o 
   0  -2   4     3099.71     2961.08     84.34 o 
   1  -2   4      340.05      549.87     43.35 o 
   2  -2   4      352.67      477.10     52.97 o 
   3  -2   4     1327.75     1348.56     87.53 o 
   4  -2   4    33681.52    34454.94    571.66 o 
   5  -2   4       35.39      111.18     64.51 o 
   6  -2   4      992.39     1012.76    147.07 o 
   7  -2   4     2168.76     1726.97    193.97 o 
   8  -2   4     2562.43     2706.48    249.89 o 
   9  -2   4      544.61      507.48    155.00 o 
  -9  -1   4       20.65       87.63    109.86 o 
  -8  -1   4      313.87      352.59     94.57 o 
  -7  -1   4     4653.85     5265.29    217.74 o 
  -6  -1   4      791.99      887.98    100.18 o 
  -5  -1   4     3908.22     3947.96    165.75 o 
  -4  -1   4    11830.72    13459.43    547.99 o 
  -3  -1   4    19616.69    19209.88    366.37 o 
  -2  -1   4     3073.52     3024.14     82.92 o 
  -1  -1   4       67.81       81.68     21.74 o 
   0  -1   4    15867.47    15842.15    334.09 o 
   1  -1   4     5577.18     5398.13    231.17 o 
   2  -1   4     1438.46     1382.43    105.90 o 
   3  -1   4    12125.51    12531.55    368.34 o 
   4  -1   4      226.84      260.68     72.21 o 
   5  -1   4     6976.50     7159.10    300.30 o 
   6  -1   4      255.65      244.38     93.13 o 
   7  -1   4     5179.47     5614.42    302.07 o 
   8  -1   4        2.54      -11.23     90.93 o 
   9  -1   4      626.64      553.27    160.06 o 
  10  -1   4      169.78      -11.23    135.84 o 
  -9   0   4      127.57      224.15     99.11 o 
  -8   0   4      224.17      181.24     87.06 o 
  -7   0   4      205.26      169.83     75.54 o 
  -6   0   4    10765.39    11599.57    391.89 o 
  -5   0   4     2809.75     2786.40    142.56 o 
  -4   0   4     9585.75     9871.20    254.58 o 
  -3   0   4     6655.05     7146.07    203.25 o 
  -2   0   4    23309.99    23451.42    407.23 o 
  -1   0   4     7955.75     7983.33    196.41 o 
   0   0   4     5776.98     5261.08    147.66 o 
   1   0   4     1616.80     1165.99     95.55 o 
   2   0   4      193.58      286.65     59.66 o 
   3   0   4     1183.96     1222.57    109.86 o 
   4   0   4    16353.24    16330.72    445.83 o 
   5   0   4     7132.07     7671.42    298.54 o 
   6   0   4     4762.10     4804.87    253.19 o 
   7   0   4        5.67       49.98     76.62 o 
   8   0   4     4118.00     4182.69    275.21 o 
   9   0   4     1174.20     1008.13    183.62 o 
  10   0   4      287.57      311.97    158.96 o 
  -9   1   4      409.83      494.27    195.95 o 
  -8   1   4      537.53      608.97    115.92 o 
  -7   1   4     2608.52     2551.91    168.96 o 
  -6   1   4     9009.90     9139.85    382.21 o 
  -5   1   4     1668.92     1451.14    117.93 o 
  -4   1   4      333.20      323.38     92.14 o 
  -3   1   4    19736.49    18721.37    388.04 o 
  -2   1   4     9509.63     8944.24    222.06 o 
  -1   1   4       90.90      247.23     57.79 o 
   0   1   4       25.40       81.46     44.03 o 
   1   1   4     1114.47     1108.75     92.03 o 
   2   1   4    26739.73    27753.74    596.21 o 
   3   1   4      126.77      151.25     51.08 o 
   4   1   4    10891.78    12329.66    364.59 o 
   5   1   4     3871.01     3892.07    201.67 o 
   6   1   4     6088.65     6482.97    284.45 o 
   7   1   4     4891.92     5299.14    276.97 o 
   8   1   4     1629.04     1959.69    201.23 o 
   9   1   4       17.84       51.96    102.60 o 
  10   1   4      983.23     1096.42    212.24 o 
  -8   2   4      113.16      139.14    139.14 o 
  -7   2   4     1610.94     1711.42    147.33 o 
  -6   2   4     2415.24     2462.53    158.49 o 
  -5   2   4    14029.65    14282.17    743.06 o 
  -4   2   4      829.95      754.51     86.14 o 
  -3   2   4     7466.95     7592.55    248.90 o 
  -2   2   4     7262.68     6947.18    198.21 o 
  -1   2   4      108.47       93.79     25.56 o 
   0   2   4     3303.28     3459.01    179.65 o 
   1   2   4     2475.82     2580.99    139.80 o 
   2   2   4     5696.18     5649.65    203.65 o 
   3   2   4    10701.56    11543.68    320.12 o 
   4   2   4      407.31      419.85     71.33 o 
   5   2   4    26122.35    25081.82    593.12 o 
   6   2   4      299.83      365.91     86.97 o 
   7   2   4     1332.93     1503.94    158.30 o 
   8   2   4      651.29      714.87    138.04 o 
   9   2   4     1778.47     2258.89    229.41 o 
  -8   3   4      723.16      683.39    197.71 o 
  -7   3   4      222.03      434.38    154.34 o 
  -6   3   4     9123.24     9137.60    405.43 o 
  -5   3   4      631.12      728.65     97.64 o 
  -4   3   4     3918.62     3832.75    465.76 o 
  -3   3   4     2724.28     2525.84    127.40 o 
  -2   3   4    19030.02    18108.79    268.42 o 
  -1   3   4     6742.95     6539.08    171.18 o 
   0   3   4     2441.93     2180.85     97.87 o 
   1   3   4      794.94      734.66     61.30 o 
   2   3   4    27141.40    27234.82    586.08 o 
   3   3   4    12067.29    12216.94    331.13 o 
   4   3   4    11412.68    11568.55    324.52 o 
   5   3   4     1469.81     1470.04    123.51 o 
   6   3   4     3559.05     3438.75    187.58 o 
   7   3   4      578.52      503.96    106.34 o 
   8   3   4     1471.94     1345.21    165.78 o 
  -8   4   4     2142.70     1997.55    288.86 o 
  -7   4   4      574.29      496.03    167.55 o 
  -6   4   4     1026.47      873.61    178.33 o 
  -5   4   4     6322.73     6358.00    231.99 o 
  -4   4   4     2702.22     2648.55    144.34 o 
  -3   4   4     1262.30     1223.26    164.79 o 
  -2   4   4      609.94      779.56    143.44 o 
  -1   4   4      166.41      335.13     50.87 o 
   0   4   4     4257.24     4302.27    143.35 o 
   1   4   4      213.29      157.45     40.79 o 
   2   4   4    38424.19    34100.41    524.47 o 
   3   4   4      131.62      208.83     43.63 o 
   4   4   4    11774.35    11996.63    259.40 o 
   5   4   4    12375.33    12731.04    279.42 o 
   6   4   4     5969.94     6095.89    201.57 o 
   7   4   4       19.37       74.81     65.07 o 
   8   4   4      371.60      473.13    149.71 o 
  -7   5   4     2408.16     2403.10    288.42 o 
  -6   5   4      237.56      133.20    117.79 o 
  -5   5   4     3717.52     4043.10    287.09 o 
  -4   5   4       27.83      127.04     89.83 o 
  -3   5   4       35.31      269.48     94.67 o 
  -2   5   4      622.62      639.44     69.79 o 
  -1   5   4     6872.39     6549.76    191.31 o 
   0   5   4     5939.57     5890.83    176.69 o 
   1   5   4     5953.69     6004.14    175.29 o 
   2   5   4      644.68      741.38    142.67 o 
   3   5   4    36867.96    33785.55    531.88 o 
   4   5   4     2491.47     2551.59    113.47 o 
   5   5   4     3446.59     3223.84    132.99 o 
   6   5   4      873.70     1271.01    184.72 o 
   7   5   4     1038.24     1238.43    204.75 o 
   8   5   4      928.63      763.09    190.66 o 
   9   5   4     1828.24     1951.76    278.51 o 
  -7   6   4      937.34      770.58    206.95 o 
  -6   6   4     1006.72      996.91    207.17 o 
  -5   6   4       13.81       50.86     90.05 o 
  -4   6   4     6987.50     6812.56    357.77 o 
  -3   6   4      348.37      492.51    126.15 o 
  -2   6   4      101.55      196.65     49.92 o 
  -1   6   4     4234.60     3876.84    153.40 o 
   0   6   4     6973.93     6995.19    203.17 o 
   1   6   4     5708.27     5862.64    256.49 o 
   2   6   4    11802.24    11250.31    253.43 o 
   3   6   4    11980.18    10298.43   1445.16 o 
   4   6   4     4718.19     4775.59    274.99 o 
   5   6   4      133.13      137.60     87.41 o 
   6   6   4     3892.33     4268.77    304.49 o 
   7   6   4     1967.27     2445.59    267.72 o 
   8   6   4      575.90      381.77    153.23 o 
   9   6   4      783.78      894.09    217.74 o 
  -6   7   4      386.74      568.25    173.27 o 
  -5   7   4      959.13      941.86    188.46 o 
  -4   7   4     1346.89     1261.76    191.32 o 
  -3   7   4       34.07       44.91     85.64 o 
  -2   7   4      438.82      594.96     81.92 o 
  -1   7   4       29.40       18.35     42.35 o 
   0   7   4    17894.86    17382.70    512.98 o 
   1   7   4      871.65     1042.47    181.31 o 
   2   7   4     6194.90     5347.75    169.75 o 
   3   7   4     8865.22     8946.39    381.99 o 
   4   7   4     8312.65     7850.41    373.84 o 
   5   7   4      490.77      626.37    132.76 o 
   6   7   4     1522.05     1608.52    210.48 o 
   7   7   4       14.84      -12.77     97.53 o 
   8   7   4     2735.29     2437.88    279.83 o 
   9   7   4      685.76      573.75    187.14 o 
  -6   8   4        0.16       88.95    145.09 o 
  -5   8   4      129.62      147.07    133.42 o 
  -4   8   4       28.91      201.89    110.30 o 
  -3   8   4     4265.21     4014.04    277.63 o 
  -2   8   4     2174.21     2401.61    152.41 o 
  -1   8   4     2023.33     2288.93    133.74 o 
   0   8   4     2641.23     2315.39    131.01 o 
   1   8   4     8923.13     8750.15    321.77 o 
   2   8   4      578.76      500.21    118.01 o 
   3   8   4    13520.54    12366.65    484.14 o 
   4   8   4        7.91       84.32     77.28 o 
   5   8   4     1607.91     1750.53    214.66 o 
   6   8   4      395.40      559.22    154.34 o 
   7   8   4     1917.75     1750.97    245.70 o 
   8   8   4     6269.92     5611.78    396.96 o 
   9   8   4      332.51      341.04    177.67 o 
  -5   9   4       73.72     -142.89    123.07 o 
  -4   9   4      652.03      905.54    193.30 o 
  -3   9   4     2380.12     2486.10    246.36 o 
  -2   9   4        8.23      181.76     72.81 o 
  -1   9   4     1857.78     1716.29    150.26 o 
   0   9   4     3491.72     3777.65    174.27 o 
   1   9   4     7056.60     7565.74    380.22 o 
   2   9   4     1270.31     1243.49    173.71 o 
   3   9   4       21.93      658.51    142.89 o 
   4   9   4     2452.84     2695.48    253.19 o 
   5   9   4      795.37      758.03    169.31 o 
   6   9   4      463.06      630.55    171.73 o 
   7   9   4     1173.28     1204.96    228.53 o 
   8   9   4        4.98      -60.10    133.42 o 
   9   9   4     2775.55     3015.82    348.08 o 
  -4  10   4      316.04      428.22    167.55 o 
  -3  10   4        0.67       78.82    121.09 o 
  -2  10   4     4360.77     4905.30    229.82 o 
  -1  10   4      256.39      459.37    110.41 o 
   0  10   4     3676.35     4138.22    295.24 o 
   1  10   4     1337.17     1507.69    210.92 o 
   2  10   4     8273.63     8173.39    417.87 o 
   3  10   4      339.55      623.73    146.41 o 
   4  10   4     3265.09     2904.19    275.87 o 
   5  10   4       12.31       65.39    101.06 o 
   6  10   4      196.98      136.72    124.61 o 
   7  10   4      768.03      664.24    184.50 o 
   8  10   4     3046.78     3289.48    351.82 o 
   9  10   4      508.61      453.54    199.03 o 
  -3  11   4      740.65      759.13    190.22 o 
  -2  11   4     1702.80     1950.90    171.56 o 
  -1  11   4     1780.80     1856.21    242.84 o 
   0  11   4       17.60       26.20    109.64 o 
   1  11   4     4487.29     5588.00    367.90 o 
   2  11   4     1935.02     1691.53    227.43 o 
   3  11   4     1369.49     1548.42    221.49 o 
   4  11   4       15.19      402.24    135.40 o 
   5  11   4      631.89      784.23    184.50 o 
   6  11   4     3740.24     3439.63    334.65 o 
   7  11   4       15.94      226.77    155.22 o 
   8  11   4     1781.45     1591.13    283.35 o 
  -2  12   4      463.03      390.13    165.56 o 
  -1  12   4     1912.53     2523.75    292.60 o 
   0  12   4      818.97      759.57    186.26 o 
   1  12   4      741.57      966.08    193.52 o 
   2  12   4     1507.59     1534.11    238.00 o 
   3  12   4      215.74      159.40    126.37 o 
   4  12   4       66.17      168.87    121.97 o 
   5  12   4     1207.04      780.26    192.42 o 
   6  12   4      158.88      325.84    149.49 o 
   7  12   4     2413.61     1648.81    271.68 o 
  -1  13   4        8.16       14.09    159.84 o 
   0  13   4      978.91     1211.57    237.12 o 
   1  13   4       88.19      204.53    143.55 o 
   2  13   4     2217.78     2351.14    284.89 o 
   3  13   4       98.06      240.20    147.29 o 
   4  13   4       13.91      287.76    157.42 o 
   5  13   4      178.87      -46.90    125.71 o 
   6  13   4     2070.28     2340.57    308.01 o 
  -3 -11   5     1746.95     1859.29    223.03 o 
  -2 -11   5     2255.79     2561.40    264.20 o 
  -1 -11   5      416.23      404.22    133.20 o 
   0 -11   5       54.58      128.14    101.72 o 
   1 -11   5     1022.19     1059.21    202.11 o 
  -5 -10   5     2495.08     2201.87    233.15 o 
  -3 -10   5     5860.82     6391.16    360.19 o 
  -2 -10   5      725.66      705.85    157.86 o 
  -1 -10   5     1520.48     1570.65    203.87 o 
   0 -10   5      467.95      754.28    160.50 o 
   1 -10   5     1592.81     1420.72    205.63 o 
   2 -10   5       61.46       34.57     89.83 o 
   3 -10   5      268.66      216.64    116.47 o 
  -6  -9   5     1670.46     1756.03    225.01 o 
  -5  -9   5     3024.54     2675.22    245.48 o 
  -4  -9   5     2461.37     2062.28    206.07 o 
  -3  -9   5      194.35      253.90     73.17 o 
  -2  -9   5     6137.36     6045.72    332.01 o 
  -1  -9   5      418.38      717.52    143.99 o 
   0  -9   5      661.98      721.48    143.77 o 
   1  -9   5        4.59      312.63    118.01 o 
   2  -9   5     1096.98     1218.61    191.10 o 
   3  -9   5      467.71      273.52     84.95 o 
   4  -9   5      136.39      191.70     82.94 o 
   5  -9   5      501.29      492.68    116.86 o 
  -7  -8   5        5.26       61.87    112.06 o 
  -6  -8   5      496.48      335.75    124.39 o 
  -5  -8   5     2292.03     1704.30    201.67 o 
  -4  -8   5     9491.30     9616.13    404.44 o 
  -3  -8   5     1705.38     1534.54    223.91 o 
  -2  -8   5      273.35      290.57     64.76 o 
  -1  -8   5     2828.15     2625.24    210.70 o 
   0  -8   5     1184.52      839.71    141.13 o 
   1  -8   5      597.83      587.82     90.13 o 
   2  -8   5     1568.42     1351.02    121.85 o 
   3  -8   5       96.04      171.73     65.12 o 
   4  -8   5      815.19      928.87    123.65 o 
   5  -8   5       41.02      -27.88     68.87 o 
   6  -8   5     1730.72     1565.48    170.41 o 
  -7  -7   5     1087.56      767.93    170.63 o 
  -6  -7   5       14.96       34.79     82.34 o 
  -5  -7   5    11431.33    11720.69    464.55 o 
  -4  -7   5     1203.33     1145.96    156.32 o 
  -3  -7   5     4361.49     4458.38    178.09 o 
  -2  -7   5     5037.45     5558.48    194.79 o 
  -1  -7   5     6521.92     6667.21    207.07 o 
   0  -7   5      511.97      578.03     78.97 o 
   1  -7   5      450.02      521.66     80.98 o 
   2  -7   5      163.78       85.28     50.66 o 
   3  -7   5     2744.81     2796.30    158.73 o 
   4  -7   5     1133.94     1032.73    120.21 o 
   5  -7   5      605.09      625.52    175.25 o 
   6  -7   5       84.40       60.97     77.13 o 
  -8  -6   5     1413.52     1642.43    234.92 o 
  -7  -6   5     3795.13     3650.11    285.33 o 
  -6  -6   5      658.22      730.07    151.03 o 
  -5  -6   5      231.80       28.84     66.93 o 
  -4  -6   5    11264.39    12804.12    457.28 o 
  -3  -6   5      692.75      660.28    116.03 o 
  -2  -6   5     2338.18     2693.94    129.21 o 
  -1  -6   5       62.12      106.38     38.05 o 
   0  -6   5     2992.14     3115.46    119.07 o 
   1  -6   5     1133.15     1240.67    101.12 o 
   2  -6   5      485.24      487.71     74.26 o 
   3  -6   5     2589.14     2427.47    197.93 o 
   4  -6   5      787.59      793.59    102.41 o 
   5  -6   5     1434.49     1338.54    150.15 o 
   6  -6   5     1744.87     1691.46    160.85 o 
   7  -6   5      502.84      589.38    163.58 o 
  -8  -5   5     1715.17     1603.02    231.17 o 
  -7  -5   5       23.73      -26.86     71.77 o 
  -6  -5   5     6597.78     6387.20    343.24 o 
  -5  -5   5     5808.67     5903.50    309.33 o 
  -4  -5   5     7261.25     7183.53    326.28 o 
  -3  -5   5     2272.96     2100.15    127.29 o 
  -2  -5   5       27.41      386.19     94.35 o 
  -1  -5   5     3993.81     3974.39    120.68 o 
   0  -5   5    10301.61     9932.90    197.06 o 
   1  -5   5     3090.58     3245.57    142.93 o 
   2  -5   5     1306.93     1291.25    103.08 o 
   3  -5   5      242.54      241.83     77.39 o 
   4  -5   5     5657.74     5648.48    215.22 o 
   5  -5   5       52.19       52.27     55.65 o 
   6  -5   5     3344.43     3039.72    290.18 o 
   7  -5   5      129.43      -16.29     95.55 o 
   8  -5   5      966.58      863.05    187.14 o 
  -8  -4   5       49.33       60.55     99.29 o 
  -7  -4   5     8707.42     9134.41    433.28 o 
  -6  -4   5     2391.70     2958.13    245.26 o 
  -5  -4   5     3203.93     3056.99    220.61 o 
  -4  -4   5      874.45      769.47    106.78 o 
  -3  -4   5    11384.64    10963.85    215.32 o 
  -2  -4   5      577.90      572.33     65.15 o 
  -1  -4   5       32.79      369.08     45.42 o 
   0  -4   5     2061.87     1976.37     83.23 o 
   1  -4   5     2734.46     2768.30    200.87 o 
   2  -4   5     2476.71     2293.86    118.28 o 
   3  -4   5     5449.46     5148.86    188.35 o 
   4  -4   5      732.24      712.68     88.51 o 
   5  -4   5     2853.92     2768.07    160.06 o 
   6  -4   5        3.87      108.54     99.73 o 
   7  -4   5     1875.07     1911.91    224.13 o 
   8  -4   5      396.78      235.80    145.53 o 
  -8  -3   5      939.46     1165.33    194.19 o 
  -7  -3   5     1826.58     1567.35    201.23 o 
  -6  -3   5     8325.25     8524.78    385.95 o 
  -5  -3   5     1187.85     1138.80    132.43 o 
  -4  -3   5    15464.45    14748.00    541.50 o 
  -3  -3   5     1329.09     1261.03    123.26 o 
  -2  -3   5      417.28      429.27     83.17 o 
  -1  -3   5       16.64      120.18     56.66 o 
   0  -3   5     5239.31     4880.70    125.12 o 
   1  -3   5    17559.84    16943.68    264.99 o 
   2  -3   5       16.87      120.77     39.60 o 
   3  -3   5     1914.09     1824.15    111.46 o 
   4  -3   5     9269.66     8502.77    294.14 o 
   5  -3   5     3830.90     3836.71    198.92 o 
   6  -3   5      157.49       84.98     87.63 o 
   7  -3   5      445.27      711.13    154.78 o 
   8  -3   5      350.56      475.56    146.85 o 
   9  -3   5      640.92      570.01    177.67 o 
  -8  -2   5     1168.95     1069.56    190.66 o 
  -7  -2   5     4069.79     4117.55    273.22 o 
  -6  -2   5    11246.07    11681.89    326.25 o 
  -5  -2   5      407.38      413.16     76.83 o 
  -4  -2   5       82.53       94.07     51.58 o 
  -3  -2   5     4369.03     4391.27    172.19 o 
  -2  -2   5     5300.39     5070.88    125.75 o 
  -1  -2   5     9388.59     9746.04    308.72 o 
   0  -2   5     5346.10     5668.73    146.46 o 
   1  -2   5      599.37      653.76     52.92 o 
   2  -2   5    14140.36    13236.81    283.84 o 
   3  -2   5       45.20       75.41     36.25 o 
   4  -2   5    14987.44    15276.35    480.18 o 
   5  -2   5        7.01       66.49     66.27 o 
   6  -2   5      801.33      580.57    129.24 o 
   7  -2   5        3.30       31.70     83.44 o 
   8  -2   5     1920.28     1855.33    222.59 o 
   9  -2   5      177.00      233.15    143.11 o 
  -8  -1   5     1030.42     1041.98    192.86 o 
  -7  -1   5     4556.53     4346.59    242.07 o 
  -6  -1   5      216.80      187.43    155.88 o 
  -5  -1   5     5389.15     5126.28    401.80 o 
  -4  -1   5     2235.93     2089.82    133.34 o 
  -3  -1   5     2197.19     1861.87    117.37 o 
  -2  -1   5     4839.44     4463.27    276.31 o 
  -1  -1   5     1125.06     1383.53     65.33 o 
   0  -1   5     2840.48     2528.54     85.66 o 
   1  -1   5    19801.51    18799.53    339.04 o 
   2  -1   5    23240.76    22206.03    544.25 o 
   3  -1   5     8606.30     8224.47    294.58 o 
   4  -1   5      365.78      459.70     98.19 o 
   5  -1   5     7789.79     7793.83    321.44 o 
   6  -1   5     1041.48     1095.54    148.61 o 
   7  -1   5       96.21       43.37     84.32 o 
   8  -1   5     1260.01     1328.47    197.49 o 
   9  -1   5      444.22      467.19    156.98 o 
  -8   0   5      849.32     1007.26    164.35 o 
  -7   0   5      590.03      485.85    106.39 o 
  -6   0   5     8101.75     8469.69    279.76 o 
  -5   0   5     3763.80     4315.67    232.71 o 
  -4   0   5      243.09      303.03     77.28 o 
  -3   0   5     2698.34     2602.63    133.97 o 
  -2   0   5     1986.39     2097.67    118.39 o 
  -1   0   5    24298.73    23156.66    419.75 o 
   0   0   5      256.24      353.32     55.91 o 
   1   0   5    23068.38    23272.51    562.08 o 
   2   0   5     7780.33     8279.73    282.91 o 
   3   0   5     9354.48     8638.60    295.46 o 
   4   0   5     2107.71     1911.03    144.21 o 
   5   0   5     2137.73     2407.72    190.88 o 
   6   0   5      126.18       10.79     77.28 o 
   7   0   5      192.22      303.83    102.82 o 
   8   0   5       36.23       73.31     97.75 o 
   9   0   5     3448.69     3748.52    287.98 o 
  10   0   5      133.30       68.25    138.48 o 
  -8   1   5     5261.18     5694.49    265.15 o 
  -7   1   5      324.51      450.19    145.20 o 
  -6   1   5     2851.52     2930.37    172.25 o 
  -5   1   5     1428.25     1466.06    173.05 o 
  -4   1   5      369.94      373.92    114.71 o 
  -3   1   5       60.47      109.28     51.30 o 
  -2   1   5     5471.35     5234.82    113.59 o 
  -1   1   5    19883.57    19365.95    376.27 o 
   0   1   5     8068.83     7458.30    288.42 o 
   1   1   5      849.19     1011.66    107.66 o 
   2   1   5    56913.71    59611.80   1162.91 o 
   3   1   5      354.82      255.39     66.93 o 
   4   1   5     1702.75     1575.28    122.63 o 
   5   1   5     1529.54     1483.03    149.71 o 
   6   1   5     5486.29     5949.29    276.31 o 
   7   1   5     1351.14     1143.32    152.79 o 
   8   1   5      704.57      951.33    163.36 o 
   9   1   5      632.06      546.89    146.41 o 
  10   1   5     1994.08     1611.61    229.85 o 
  -8   2   5      768.31      823.64    217.74 o 
  -7   2   5      920.89     1063.18    224.35 o 
  -6   2   5     1081.35     1019.28    125.16 o 
  -5   2   5     5542.52     5728.34    236.02 o 
  -4   2   5     5431.49     5430.36    317.70 o 
  -3   2   5      183.59      161.71     58.85 o 
  -2   2   5     1034.87     1096.91     61.82 o 
  -1   2   5    10876.25    11134.09    198.63 o 
   0   2   5    42380.16    41148.12    909.94 o 
   1   2   5     3548.93     3281.33    176.79 o 
   2   2   5      282.03      131.66     53.50 o 
   3   2   5    24170.14    26097.44    606.33 o 
   4   2   5      325.23      333.77     75.30 o 
   5   2   5     1174.76     1024.21    118.45 o 
   6   2   5     2478.40     3418.94    228.97 o 
   7   2   5       86.61      105.90     89.39 o 
   8   2   5     2225.88     2134.06    202.11 o 
   9   2   5      318.20      127.48    115.59 o 
  -8   3   5     1272.98      873.17    219.28 o 
  -7   3   5     1707.25     1936.95    178.27 o 
  -6   3   5     1230.69     1110.20    131.11 o 
  -5   3   5      397.48      463.52     89.03 o 
  -4   3   5        4.21       35.62     52.41 o 
  -3   3   5     3449.17     3251.69    157.94 o 
  -2   3   5      140.43      118.62     31.75 o 
  -1   3   5    30400.47    28717.08    469.87 o 
   0   3   5     6342.08     5896.15    191.43 o 
   1   3   5    13705.50    13368.06    329.70 o 
   2   3   5    19888.48    19189.12    484.58 o 
   3   3   5    13303.09    13299.27    376.92 o 
   4   3   5      138.88      225.23     65.39 o 
   5   3   5      446.81      620.20     94.23 o 
   6   3   5        6.02      134.08     72.43 o 
   7   3   5     5404.34     7930.33    394.98 o 
   8   3   5     1433.53     3277.37    484.14 o 
  -7   4   5       12.01       56.80    119.11 o 
  -6   4   5      573.47      612.11    121.08 o 
  -5   4   5      330.66      157.65     74.57 o 
  -4   4   5     2660.15     2629.92    158.13 o 
  -3   4   5     7223.64     6678.57    230.33 o 
  -2   4   5     2090.37     1933.88    201.34 o 
  -1   4   5       36.68       26.38     33.23 o 
   0   4   5    33099.05    30037.05    495.33 o 
   1   4   5     3687.82     3334.59    132.17 o 
   2   4   5     5532.46     4462.23    150.61 o 
   3   4   5      229.78      236.47     49.52 o 
   4   4   5     3230.54     3145.27    169.97 o 
   5   4   5      549.44      525.31     87.63 o 
   6   4   5      202.23      186.04     75.96 o 
   7   4   5     2473.85     2877.99    210.70 o 
   9   4   5     1575.87     1762.64    276.97 o 
  -7   5   5     1492.56     1594.65    260.90 o 
  -6   5   5     1361.46     1033.67    208.94 o 
  -5   5   5      319.61      382.01     97.61 o 
  -4   5   5      725.03      651.47    149.05 o 
  -3   5   5      337.47      469.83    124.83 o 
  -2   5   5     7998.72     7881.75    224.93 o 
  -1   5   5     9599.73     8939.13    334.43 o 
   0   5   5    16839.06    16300.26    564.61 o 
   1   5   5     9394.85     9015.08    231.50 o 
   2   5   5     1193.33     1189.68     90.04 o 
   3   5   5    13156.41    12908.70    287.23 o 
   4   5   5     9662.18     9685.92    245.21 o 
   5   5   5     1977.32     2311.37    138.48 o 
   6   5   5      579.93      547.21     77.91 o 
   7   5   5      254.45      289.74    125.93 o 
   8   5   5     7178.11     8568.59    479.30 o 
   9   5   5       48.28       31.26    142.45 o 
  -7   6   5      841.95      838.83    223.25 o 
  -6   6   5      485.33      452.44    172.17 o 
  -5   6   5      830.36      894.09    193.74 o 
  -4   6   5      642.35      607.87    150.15 o 
  -3   6   5     9793.88     9902.13    432.18 o 
  -2   6   5     1558.84     1306.00    117.90 o 
  -1   6   5     3066.40     3093.65    193.63 o 
   0   6   5     4504.90     4217.71    162.76 o 
   1   6   5    16559.69    15176.58    327.53 o 
   2   6   5      148.70      148.82     48.24 o 
   3   6   5      123.40      369.74    118.23 o 
   4   6   5       32.03      -27.82     35.54 o 
   5   6   5     3117.19     3186.00    250.99 o 
   6   6   5     2461.88     2372.27    251.65 o 
   7   6   5     3478.82     4180.93    331.57 o 
   8   6   5     1841.89     1766.16    263.10 o 
   9   6   5     2817.02     2770.33    334.21 o 
  -6   7   5      632.99      599.07    189.12 o 
  -5   7   5      631.36      509.46    164.68 o 
  -4   7   5      490.89      675.47    157.86 o 
  -3   7   5      915.46      839.93    166.44 o 
  -2   7   5     4570.51     4177.12    190.33 o 
  -1   7   5     1262.61     1363.48    133.20 o 
   0   7   5     8934.37     9096.62    570.89 o 
   1   7   5      854.81      845.30     86.00 o 
   2   7   5      437.08      491.82     73.31 o 
   3   7   5      446.12      474.96     91.37 o 
   4   7   5     3996.32     3726.73    258.69 o 
   5   7   5     7912.19     7999.46    401.14 o 
   6   7   5      638.82      830.68    169.53 o 
   7   7   5     1832.81     2154.53    265.74 o 
   8   7   5     4267.42     4189.73    375.60 o 
   9   7   5     4815.78     5187.52    409.51 o 
  -6   8   5     1411.43     1104.57    247.24 o 
  -5   8   5        9.67      158.52    132.32 o 
  -4   8   5     2448.90     1934.15    245.92 o 
  -3   8   5     4040.58     4336.14    301.63 o 
  -2   8   5     6606.04     6849.59    283.24 o 
  -1   8   5      292.63      317.26     73.95 o 
   0   8   5     1658.00     1848.37    128.54 o 
   1   8   5     4110.11     4054.46    224.35 o 
   2   8   5     1974.25     2008.78    258.91 o 
   3   8   5     1210.87     1326.71    175.91 o 
   4   8   5     2528.68     2531.01    238.66 o 
   5   8   5      119.44      259.79    115.15 o 
   6   8   5     3622.00     3795.86    307.79 o 
   7   8   5       67.00      108.98    115.15 o 
   8   8   5     5936.67     7137.74    455.74 o 
   9   8   5      155.29      160.06    164.68 o 
  -5   9   5     1902.03     2158.05    296.12 o 
  -4   9   5      103.81      254.07    148.61 o 
  -3   9   5     2493.79     2677.86    266.18 o 
  -2   9   5       67.69       65.39     96.65 o 
  -1   9   5     3651.00     3462.49    179.34 o 
   0   9   5      197.30      344.34     77.24 o 
   1   9   5     2204.05     2132.07    217.30 o 
   2   9   5      652.13      624.17    148.17 o 
   3   9   5     1079.94      848.96    156.76 o 
   4   9   5      729.03      673.04    152.35 o 
   5   9   5     2457.96     2866.76    283.13 o 
   6   9   5     4231.11     4975.72    360.63 o 
   7   9   5     1777.46     1765.72    255.39 o 
   8   9   5       22.99      161.38    153.01 o 
   9   9   5     3698.07     3014.27    355.57 o 
  -4  10   5      551.23      461.02    171.73 o 
  -3  10   5      165.66      196.83    134.74 o 
  -2  10   5     4735.02     5256.65    333.33 o 
  -1  10   5     1609.01     1839.67    367.01 o 
   0  10   5      274.48      571.33    149.27 o 
   1  10   5       99.20      251.21    122.19 o 
   2  10   5     1147.87     1409.27    194.19 o 
   3  10   5    11934.99    10597.63    488.99 o 
   4  10   5      139.89      134.52     98.85 o 
   5  10   5     4034.66     3783.75    309.11 o 
   6  10   5     1823.25     1917.63    267.50 o 
   7  10   5     2339.05     2624.80    318.14 o 
   8  10   5      681.98      548.65    209.38 o 
  -3  11   5      276.01      466.09    181.42 o 
  -2  11   5     1098.62     1128.34    205.85 o 
  -1  11   5      646.27      968.28    200.13 o 
   0  11   5      297.79      312.63    143.77 o 
   1  11   5      240.96      320.34    138.48 o 
   2  11   5     1745.88     1567.57    217.30 o 
   3  11   5     1318.27     2041.59    244.38 o 
   4  11   5     1692.99     2183.59    264.86 o 
   5  11   5      205.23      265.30    135.40 o 
   6  11   5     6436.11     6935.85    447.37 o 
   7  11   5       14.55       -3.30    137.38 o 
   8  11   5      862.93      966.74    234.04 o 
  -1  12   5     1028.89     1000.43    219.72 o 
   0  12   5      480.74      288.20    136.50 o 
   1  12   5      186.42      385.07    152.13 o 
   2  12   5      768.65      738.43    194.63 o 
   3  12   5     2380.59     2584.95    287.31 o 
   4  12   5     2354.55     2332.43    285.77 o 
   5  12   5     1742.22     1958.81    272.56 o 
   6  12   5      116.96      153.67    138.70 o 
   7  12   5     3683.49     3949.98    395.20 o 
   0  13   5       42.98      -46.90    115.37 o 
   1  13   5      686.47      540.28    178.99 o 
   2  13   5       39.77       58.12    129.24 o 
   3  13   5     3042.94     2924.01    325.40 o 
   4  13   5       48.03       29.72    126.81 o 
   5  13   5     1066.84     1293.47    245.92 o 
   6  13   5     1424.17     1323.63    248.13 o 
  -1 -11   6       29.96       23.78     92.91 o 
  -3 -10   6      387.96      542.05    141.79 o 
  -2 -10   6       68.42      171.07     95.77 o 
  -1 -10   6     1004.98      948.69    176.79 o 
   0 -10   6      996.66     1018.48    182.96 o 
   1 -10   6      245.11      169.09    109.64 o 
   2 -10   6      703.22      417.21    150.37 o 
  -5  -9   6      942.23     1183.83    192.86 o 
  -4  -9   6     1242.74     1129.44    177.45 o 
  -3  -9   6      124.00      228.09    100.62 o 
  -2  -9   6       62.02       74.42     76.84 o 
  -1  -9   6      446.51      623.29    137.82 o 
   0  -9   6      442.46      596.21    146.41 o 
   1  -9   6     1074.84     1137.81    187.80 o 
   2  -9   6      200.61      357.99    131.44 o 
   3  -9   6     1609.83     1526.36    146.77 o 
   4  -9   6       36.01       56.66    107.33 o 
  -6  -8   6     1673.12     1602.14    221.71 o 
  -5  -8   6     1326.66     1481.93    201.45 o 
  -4  -8   6     4687.53     4579.87    295.02 o 
  -3  -8   6      983.21      891.40    101.64 o 
  -2  -8   6      219.94      321.88    100.40 o 
  -1  -8   6        3.50      103.92     75.96 o 
   0  -8   6     3108.88     3090.01    240.86 o 
   1  -8   6     2145.90     1795.00    204.75 o 
   2  -8   6     1808.07     2156.21    536.32 o 
   3  -8   6      167.35      171.13     69.27 o 
   4  -8   6     1328.68     1178.28    132.68 o 
   5  -8   6      100.80       85.06     84.27 o 
  -7  -7   6     4663.42     3643.73    321.44 o 
  -6  -7   6      357.75      255.17    119.55 o 
  -5  -7   6     1386.31     1791.04    212.02 o 
  -4  -7   6       10.13       71.99     89.61 o 
  -3  -7   6       33.55       96.36     50.83 o 
  -2  -7   6     1495.42     1263.11    173.27 o 
  -1  -7   6      490.84      564.50    117.35 o 
   0  -7   6     8066.06     8233.87    312.85 o 
   1  -7   6      140.55      251.59     68.10 o 
   2  -7   6     1864.08     1717.00    134.32 o 
   3  -7   6     2829.49     2671.56    163.44 o 
   4  -7   6     2417.27     2545.72    174.09 o 
   5  -7   6       53.67      114.01     76.75 o 
   6  -7   6      129.07      130.73    159.18 o 
  -7  -6   6     3874.30     3754.03    299.86 o 
  -6  -6   6      411.05      297.66    121.75 o 
  -5  -6   6       94.29      265.96    109.20 o 
  -4  -6   6     3004.21     3292.78    238.44 o 
  -3  -6   6     2939.32     3237.63    150.81 o 
  -2  -6   6      884.21     1004.05     92.49 o 
  -1  -6   6      909.44      990.37     77.68 o 
   0  -6   6       77.71       78.02     55.04 o 
   1  -6   6    14519.04    15136.17    390.24 o 
   2  -6   6       67.71       54.64     51.89 o 
   3  -6   6     1866.59     1764.10    137.04 o 
   4  -6   6       46.17       38.67     87.30 o 
   5  -6   6     1758.02     1598.46    154.67 o 
   6  -6   6       55.74       49.95     71.83 o 
   7  -6   6      898.47      929.76    189.12 o 
  -7  -5   6      554.63      219.50    130.56 o 
  -6  -5   6     4361.37     3726.73    275.21 o 
  -5  -5   6        4.04       68.91     79.26 o 
  -4  -5   6       23.22      119.77     79.70 o 
  -3  -5   6      949.70      733.59    125.93 o 
  -2  -5   6      349.89      372.81     55.58 o 
  -1  -5   6     3452.50     3246.16    119.33 o 
   0  -5   6     6550.76     6461.17    198.96 o 
   1  -5   6     4797.99     4752.96    218.51 o 
   2  -5   6     4092.42     3918.43    171.96 o 
   3  -5   6      253.67      202.39     83.55 o 
   4  -5   6     2915.36     3055.22    299.64 o 
   5  -5   6     1059.41      936.46    253.96 o 
   6  -5   6      168.44      158.01     82.01 o 
   7  -5   6      455.36      442.97    152.35 o 
  -8  -4   6      954.63     1223.68    212.02 o 
  -7  -4   6     4275.35     3945.13    294.80 o 
  -6  -4   6      488.17      315.94    111.40 o 
  -5  -4   6       15.10      152.79     88.29 o 
  -4  -4   6      477.11      459.09     91.37 o 
  -3  -4   6      629.00      645.04     93.60 o 
  -2  -4   6    15537.54    17200.03    295.38 o 
  -1  -4   6     1692.35     1737.99     88.28 o 
   0  -4   6     6332.31     6285.43    160.60 o 
   1  -4   6    10493.22    11078.37    223.84 o 
   2  -4   6     8412.68     8732.35    293.26 o 
   3  -4   6      636.06      632.43     94.45 o 
   4  -4   6      372.64      242.43     91.15 o 
   5  -4   6      877.56      714.75    192.09 o 
   6  -4   6     1788.27     1607.64    202.11 o 
   7  -4   6        1.17       39.63    112.06 o 
   8  -4   6      747.37      520.47    173.49 o 
  -8  -3   6      137.22      153.01    131.66 o 
  -7  -3   6      103.08       49.10     90.71 o 
  -6  -3   6     3812.48     3352.89    255.61 o 
  -5  -3   6     4517.43     4795.66    249.89 o 
  -4  -3   6      725.19      787.53    103.98 o 
  -3  -3   6     1733.09     1784.10    134.76 o 
  -2  -3   6     5126.92     5440.08    147.90 o 
  -1  -3   6    10491.12    10603.46    211.64 o 
   0  -3   6      351.09      357.24     48.61 o 
   1  -3   6    20759.15    20923.10    326.13 o 
   2  -3   6      426.61      416.31     64.25 o 
   3  -3   6     1215.82     1234.87    100.96 o 
   4  -3   6     1011.22      912.32     98.47 o 
   5  -3   6      919.36      843.67    162.04 o 
   6  -3   6     4948.41     4062.92    269.26 o 
   7  -3   6      158.73      105.24    110.52 o 
   8  -3   6       52.28       88.73    114.27 o 
  -8  -2   6     1710.38     1894.52    248.35 o 
  -7  -2   6      155.89      166.44    112.50 o 
  -6  -2   6     2556.11     2663.23    178.04 o 
  -5  -2   6     1151.44     1167.84    196.50 o 
  -4  -2   6      369.93      397.85     81.89 o 
  -3  -2   6     1352.34     1682.81    126.16 o 
  -2  -2   6    11105.98    11463.75    262.95 o 
  -1  -2   6    18954.31    18903.19    298.01 o 
   0  -2   6     4236.90     4259.59    126.18 o 
   1  -2   6      261.51      313.94     66.49 o 
   2  -2   6    11354.28    10972.81    265.11 o 
   3  -2   6     2869.65     2904.79    208.17 o 
   4  -2   6      273.25      359.09     90.49 o 
   5  -2   6      731.06      754.06    144.65 o 
   6  -2   6       83.50      182.30    131.22 o 
   7  -2   6     2992.55     2839.68    239.10 o 
   8  -2   6      361.05      136.28    114.49 o 
   9  -2   6     1277.55     1029.93    209.82 o 
  -8  -1   6     1949.81     1714.86    237.12 o 
  -7  -1   6        3.87      -11.92     71.66 o 
  -6  -1   6       41.76       36.23     71.62 o 
  -5  -1   6      651.07      650.51    106.10 o 
  -4  -1   6     7070.11     6937.99    381.88 o 
  -3  -1   6     2555.75     2556.16    144.57 o 
  -2  -1   6    11243.27    11009.79    290.18 o 
  -1  -1   6     5415.65     5583.69    225.12 o 
   0  -1   6    21972.73    21296.71    404.24 o 
   1  -1   6    11062.78    10811.85    368.56 o 
   2  -1   6     9694.59     9065.28    330.03 o 
   3  -1   6       36.20       55.26     48.00 o 
   4  -1   6      211.49      245.04     72.87 o 
   5  -1   6      489.21      462.13    113.16 o 
   6  -1   6     4390.82     5521.29    347.20 o 
   7  -1   6     1357.60     1039.40    162.04 o 
   8  -1   6     1968.76     1639.79    208.72 o 
   9  -1   6       17.98      -42.71    116.03 o 
  -8   0   6      246.30      210.28    108.76 o 
  -7   0   6      877.52      582.00    119.70 o 
  -6   0   6       22.34       46.35     66.65 o 
  -5   0   6     3947.19     3959.37    195.64 o 
  -4   0   6     5029.48     4732.21    304.82 o 
  -3   0   6     1099.64     1214.44    114.51 o 
  -2   0   6      104.38       83.00     48.36 o 
  -1   0   6    25906.18    24981.02    469.92 o 
   0   0   6     5923.56     5539.73    185.16 o 
   1   0   6     2299.51     2401.34    166.22 o 
   2   0   6     1718.98     1739.30    148.61 o 
   3   0   6     4067.98     3777.15    199.69 o 
   4   0   6     5066.18     4665.95    231.61 o 
   5   0   6      327.09      461.69    103.92 o 
   6   0   6     1616.05     2104.77    225.89 o 
   7   0   6     2331.65     4037.38    406.64 o 
   8   0   6     2213.94     2182.05    222.37 o 
   9   0   6     1658.04     1426.45    207.40 o 
  -8   1   6     1682.43     1517.90    177.14 o 
  -7   1   6     1822.43     1441.33    157.48 o 
  -6   1   6       40.77      -18.42     73.20 o 
  -5   1   6      961.20     1021.69    120.62 o 
  -4   1   6     5293.02     5221.95    214.53 o 
  -3   1   6    13997.05    13111.46    337.95 o 
  -2   1   6     1200.82     1213.19    186.59 o 
  -1   1   6     6873.79     6028.65    303.50 o 
   0   1   6    10525.62    10281.69    376.26 o 
   1   1   6      900.44      973.79    119.33 o 
   2   1   6     3190.13     2758.88    174.15 o 
   3   1   6      782.48      793.25    109.86 o 
   4   1   6      477.96      447.37     88.51 o 
   5   1   6     2655.42     2819.21    188.46 o 
   6   1   6      687.26      899.59    152.35 o 
   7   1   6     9243.83    13999.83    613.38 o 
   8   1   6        6.26      -24.22    361.51 o 
  -8   2   6      373.20      297.82    149.38 o 
  -7   2   6       85.63      143.11     91.03 o 
  -6   2   6      865.02      890.05    129.83 o 
  -5   2   6        5.75       17.80     61.41 o 
  -4   2   6    15008.33    14930.82    441.10 o 
  -3   2   6      109.59      253.85     77.72 o 
  -2   2   6     6074.75     6169.32    218.19 o 
  -1   2   6     7521.95     6614.91    154.32 o 
   0   2   6    18566.88    17584.34    529.72 o 
   1   2   6     2155.71     2217.72    164.68 o 
   2   2   6       91.02      145.09     64.07 o 
   3   2   6     3602.80     3935.22    207.17 o 
   4   2   6    10621.64    10576.93    351.82 o 
   5   2   6     4283.20     3994.01    216.86 o 
   6   2   6     5345.95     5400.64    276.53 o 
   7   2   6      270.28      196.83    121.09 o 
   8   2   6     3213.01     7790.31    610.08 o 
  -7   3   6     2818.46     2507.04    201.50 o 
  -6   3   6     2471.43     2241.71    287.09 o 
  -5   3   6     1116.57     1175.51    133.32 o 
  -4   3   6     1212.76     1179.44    128.69 o 
  -3   3   6    14228.35    13918.26    538.96 o 
  -2   3   6     2328.27     2502.39    152.01 o 
  -1   3   6     5755.57     5249.24    166.06 o 
   0   3   6      213.51      459.70     61.48 o 
   1   3   6      926.95      749.66    114.49 o 
   2   3   6     1064.06     1474.88    139.80 o 
   3   3   6     3927.93     4145.26    212.02 o 
   4   3   6     9558.85     9177.57    331.35 o 
   5   3   6       59.95       33.91     59.22 o 
   6   3   6     3624.24     4023.51    226.55 o 
   7   3   6     6595.22     7129.59    345.00 o 
   8   3   6     3278.86     5521.51    420.73 o 
   9   3   6      685.91     1926.00    802.28 o 
  -7   4   6      785.60      612.94    193.08 o 
  -6   4   6      904.51      962.09    137.71 o 
  -5   4   6     3686.52     3238.48    200.94 o 
  -4   4   6     1815.70     1707.08    211.36 o 
  -3   4   6     5003.05     5163.30    315.06 o 
  -2   4   6     1528.43     1471.80    178.11 o 
  -1   4   6       33.26      363.14     59.45 o 
   0   4   6     5673.20     5483.47    266.51 o 
   1   4   6     7266.75     6493.71    198.20 o 
   2   4   6     2575.98     2268.01    199.36 o 
   3   4   6     1958.32     2175.23    154.34 o 
   4   4   6      240.79      277.19     81.02 o 
   5   4   6    18211.31    20099.05    543.81 o 
   6   4   6      357.11      329.59     92.91 o 
   7   4   6     1846.57     2104.33    190.88 o 
  10   4   6        2.69      -83.44    227.65 o 
  -7   5   6        1.35     -107.66    138.04 o 
  -6   5   6     5833.84     5852.20    408.85 o 
  -5   5   6      998.55      970.71    196.83 o 
  -4   5   6     2979.97     2872.27    273.44 o 
  -3   5   6     1578.51     1487.65    198.37 o 
  -2   5   6    13131.94    13539.03    502.42 o 
  -1   5   6       58.48      151.94     49.46 o 
   0   5   6      612.91      974.33    150.26 o 
   1   5   6     1293.62     1405.05    118.23 o 
   2   5   6     6750.36     7056.05    214.02 o 
   3   5   6     2225.19     2282.70    124.28 o 
   4   5   6     9020.21     8979.94    248.74 o 
   5   5   6     6135.74     6294.11    210.50 o 
   6   5   6     3717.95     4050.78    349.07 o 
   7   5   6      210.74      127.92    106.78 o 
   8   5   6     3502.39     3844.08    350.94 o 
   9   5   6      672.79      593.78    214.66 o 
  10   5   6      189.49      249.01    206.73 o 
  -6   6   6      966.79      925.57    229.41 o 
  -5   6   6     1893.93     1938.55    260.23 o 
  -4   6   6      363.16      136.94    105.02 o 
  -3   6   6     5191.06     5935.20    347.20 o 
  -2   6   6      143.64      169.97    106.12 o 
  -1   6   6       80.30       61.38     52.19 o 
   0   6   6      167.92      214.69     60.37 o 
   1   6   6     2179.38     2115.45    124.69 o 
   2   6   6    10692.46     9797.06    261.68 o 
   3   6   6      160.35      292.53     63.20 o 
   4   6   6     4364.61     3976.13    166.28 o 
   5   6   6    10602.06    10919.63    617.23 o 
   6   6   6     6553.72     6560.69    386.39 o 
   7   6   6      897.98      908.62    189.78 o 
   8   6   6      731.09      791.05    204.31 o 
   9   6   6      295.04      382.87    193.97 o 
  10   6   6     1564.42     1731.15    327.38 o 
  -6   7   6      536.35      537.20    197.49 o 
  -5   7   6     4811.88     4883.69    365.25 o 
  -4   7   6      552.24      567.14    160.72 o 
  -3   7   6       75.54      104.14    109.20 o 
  -2   7   6     2011.78     2067.13    215.76 o 
  -1   7   6     3797.08     3439.58    428.44 o 
   0   7   6     2084.35     2023.68    131.53 o 
   1   7   6     2427.54     2459.34    141.30 o 
   2   7   6      634.47      712.13     88.84 o 
   3   7   6     6552.31     6218.89    208.18 o 
   4   7   6       18.07      -24.66     54.82 o 
   5   7   6    15758.99    16700.15    623.29 o 
   6   7   6      144.29       86.08    102.16 o 
   7   7   6     3083.25     3519.55    330.25 o 
   8   7   6      628.77      654.55    188.90 o 
   9   7   6     2103.53     2150.79    316.38 o 
  10   7   6     1330.95     1228.30    292.16 o 
  -5   8   6      213.16      206.29    147.29 o 
  -4   8   6     3934.23     4165.74    332.89 o 
  -3   8   6      130.79      139.36    110.74 o 
  -2   8   6     1790.48     1858.19    217.08 o 
  -1   8   6     1377.80     1577.25    134.81 o 
   0   8   6      118.91      312.75     76.67 o 
   1   8   6      975.01      840.94    104.14 o 
   2   8   6     5948.81     6065.95    213.19 o 
   3   8   6     5022.85     5532.74    320.12 o 
   4   8   6     3178.98     2643.52    250.11 o 
   5   8   6      400.65      476.00    134.08 o 
   6   8   6     4984.81     4366.97    334.21 o 
   7   8   6      406.99      352.26    152.57 o 
   8   8   6      225.72      256.27    147.07 o 
   9   8   6      174.89       71.11    150.59 o 
  -4   9   6      567.48      501.76    196.39 o 
  -3   9   6      238.58      524.43    170.85 o 
  -2   9   6       78.16      315.28    131.88 o 
  -1   9   6      332.84      464.68    120.21 o 
   0   9   6     4153.13     3980.75    191.55 o 
   1   9   6      431.29      642.24     92.67 o 
   2   9   6     5023.46     4660.23    300.52 o 
   3   9   6     2824.89     2454.18    245.70 o 
   4   9   6     9198.89     8938.03    443.19 o 
   5   9   6     2273.70     2078.13    249.67 o 
   6   9   6     2227.27     2461.44    282.91 o 
   7   9   6      123.95       56.14    129.24 o 
   8   9   6      411.73      331.13    186.26 o 
   9   9   6       53.90      140.24    182.08 o 
  -4  10   6      375.83      385.51    172.17 o 
  -3  10   6      468.76      481.28    172.39 o 
  -2  10   6       23.98       -1.76     99.51 o 
  -1  10   6     1290.76     1256.16    161.27 o 
   0  10   6     1163.94     1242.83    194.85 o 
   1  10   6     2303.03     2216.62    239.98 o 
   2  10   6        2.43      -25.10     75.30 o 
   3  10   6     9165.02     9723.57    465.65 o 
   4  10   6     1142.07     1267.93    204.53 o 
   5  10   6     3134.32     2880.63    305.59 o 
   6  10   6      759.28     1082.99    221.27 o 
   7  10   6      789.03      852.04    215.32 o 
   8  10   6     1357.66     1570.88    282.47 o 
  -3  11   6      122.07      -82.34    133.86 o 
  -2  11   6       13.69      292.82    146.41 o 
  -1  11   6      142.99      137.60    127.48 o 
   0  11   6     1667.29     1693.95    235.36 o 
   1  11   6     2096.24     2217.28    245.26 o 
   2  11   6     1938.79     1784.88    235.36 o 
   3  11   6     1361.31     1509.89    223.25 o 
   4  11   6     4626.32     4848.69    354.91 o 
   5  11   6      142.95       64.51    110.08 o 
   6  11   6      968.25      840.15    197.93 o 
   7  11   6      504.31      927.11    227.65 o 
   8  11   6        4.63       30.16    170.41 o 
   0  12   6     2747.95     2954.83    300.08 o 
   1  12   6       28.42       71.55    132.98 o 
   2  12   6     2069.60     1593.55    232.27 o 
   3  12   6     1181.57     1418.08    230.95 o 
   4  12   6     3485.24     3694.14    340.59 o 
   5  12   6      152.80      138.48    134.30 o 
   6  12   6       43.16      261.34    166.88 o 
   7  12   6       56.85      -88.51    139.36 o 
   0  13   6      255.00      107.00    145.97 o 
   1  13   6     2121.10     1733.80    260.23 o 
   2  13   6      154.65      288.64    178.99 o 
   3  13   6     1250.36     1798.09    269.70 o 
   4  13   6        1.30      119.11    141.35 o 
   5  13   6      946.55      873.39    214.88 o 
  -2 -10   7     1129.93     1492.06    208.72 o 
  -1 -10   7       21.12      102.38     96.43 o 
   0 -10   7     2078.07     2081.44    249.01 o 
   1 -10   7        2.62       62.97    104.80 o 
  -4  -9   7       50.84      105.02    124.61 o 
  -2  -9   7     3146.13     3139.55    256.05 o 
  -1  -9   7     1001.35      990.96    173.49 o 
   0  -9   7       50.07       46.01     84.98 o 
   1  -9   7     1423.05     1465.42    210.26 o 
   2  -9   7      276.94      156.10    111.18 o 
   3  -9   7      852.03      739.95    126.43 o 
  -5  -8   7      230.33       93.13    107.22 o 
  -4  -8   7       63.11       71.99     98.85 o 
  -3  -8   7     6029.71     6141.93    340.37 o 
  -2  -8   7       74.31      285.55    105.46 o 
  -1  -8   7     2678.93     2968.70    240.20 o 
   0  -8   7     2362.31     2714.19    250.99 o 
   1  -8   7     2428.16     2717.05    257.37 o 
   2  -8   7       18.75      132.89     69.43 o 
   3  -8   7      331.90      205.20     91.15 o 
   4  -8   7       52.15       61.89     75.82 o 
  -6  -7   7     1275.16     1043.36    197.71 o 
  -5  -7   7     1138.97     1146.18    191.54 o 
  -4  -7   7      228.04      300.30    111.18 o 
  -3  -7   7        4.86      107.00     95.55 o 
  -2  -7   7     7756.67     8331.10    264.89 o 
  -1  -7   7      162.81       99.51     72.43 o 
   0  -7   7     3266.78     3637.90    186.11 o 
   1  -7   7       49.22      195.98    104.91 o 
   2  -7   7     2022.38     1770.56    144.20 o 
   3  -7   7       86.32       47.44    127.92 o 
   4  -7   7      672.71      538.81    103.38 o 
   5  -7   7      352.86      210.67    101.83 o 
   6  -7   7      310.05      405.40    167.88 o 
  -6  -6   7      299.34      377.36    142.67 o 
  -5  -6   7      124.72      199.91    102.38 o 
  -4  -6   7     3556.90     3516.69    261.56 o 
  -3  -6   7     4198.68     4221.22    273.66 o 
  -2  -6   7     3333.21     4029.08    208.94 o 
  -1  -6   7     3009.35     3113.79    136.89 o 
   0  -6   7      137.05      241.57     71.22 o 
   1  -6   7     4618.38     4797.06    206.90 o 
   2  -6   7     1229.79     1206.40    144.43 o 
   3  -6   7       31.49      146.41    143.99 o 
   4  -6   7      758.67      825.89    113.69 o 
   5  -6   7      409.29      298.63     88.27 o 
   6  -6   7     1230.26     1171.77    154.98 o 
  -7  -5   7      105.86       52.84    120.87 o 
  -6  -5   7      376.40      476.44    145.97 o 
  -5  -5   7     6759.26     7037.13    374.28 o 
  -4  -5   7      910.72      824.30    152.35 o 
  -3  -5   7     2310.12     2602.13    221.49 o 
  -2  -5   7     1420.67     1657.16    101.27 o 
  -1  -5   7     7703.02     8189.45    206.05 o 
   0  -5   7      256.96      263.90     55.13 o 
   1  -5   7      439.13      584.35     88.14 o 
   2  -5   7      219.23      195.43     57.86 o 
   3  -5   7      531.31      547.65     92.15 o 
   4  -5   7      194.75      121.06    109.86 o 
   5  -5   7     2426.95     2445.40    189.34 o 
   6  -5   7       17.52      -26.64    118.23 o 
   7  -5   7     1188.43     1135.61    277.85 o 
  -7  -4   7      621.52      307.13    125.49 o 
  -6  -4   7      369.54      362.61    134.96 o 
  -5  -4   7     1009.76     1206.94    189.12 o 
  -4  -4   7     9413.67     9256.53    361.40 o 
  -3  -4   7     1154.85      969.04    118.07 o 
  -2  -4   7    12305.35    14230.10    278.56 o 
  -1  -4   7      427.76      408.24     56.62 o 
   0  -4   7      884.51     1036.84     81.25 o 
   1  -4   7      385.88      406.42     60.67 o 
   2  -4   7     4358.91     4570.59    204.20 o 
   3  -4   7     1780.12     1726.86    245.37 o 
   4  -4   7      193.47      209.55     65.22 o 
   5  -4   7      696.36      653.96    106.70 o 
   6  -4   7     3205.79     3715.72    330.25 o 
   7  -4   7      780.53     1220.81    294.14 o 
   8  -4   7      457.17     1754.93    606.99 o 
  -7  -3   7       35.45      -16.95    101.94 o 
  -6  -3   7      451.10      659.83    159.62 o 
  -5  -3   7     6440.35     6639.00    267.00 o 
  -4  -3   7    11180.39    11241.57    338.44 o 
  -3  -3   7     1455.77     1558.32    378.46 o 
  -2  -3   7      154.85      131.36     54.92 o 
  -1  -3   7     9049.87     9440.18    212.71 o 
   0  -3   7     2239.99     2172.43    113.35 o 
   1  -3   7      331.91      639.65    100.90 o 
   2  -3   7     1456.12     1433.03    111.03 o 
   3  -3   7       15.86       10.07     41.79 o 
   4  -3   7     2502.80     2095.76    289.74 o 
   5  -3   7       30.34       16.51     71.99 o 
   6  -3   7     4940.26     5479.46    363.71 o 
   7  -3   7       40.22      130.34    179.43 o 
   8  -3   7      611.38     2795.87    690.66 o 
  -7  -2   7     3763.56     4744.11    338.39 o 
  -6  -2   7      733.95      675.46    126.12 o 
  -5  -2   7     4428.30     4548.37    220.64 o 
  -4  -2   7        7.70       26.11     60.44 o 
  -3  -2   7     8639.05     8705.31    284.01 o 
  -2  -2   7     2464.44     2560.66    154.85 o 
  -1  -2   7     4042.70     4041.88    133.05 o 
   0  -2   7      182.16      185.36     44.29 o 
   1  -2   7     1143.25     1104.59     94.39 o 
   2  -2   7      264.04      215.60     56.82 o 
   3  -2   7     7370.27     6857.47    302.73 o 
   4  -2   7     4087.82     4097.04    243.94 o 
   5  -2   7     2965.87     3067.55    229.85 o 
   6  -2   7        3.39       30.60     98.63 o 
   7  -2   7     3237.03     5255.99    446.93 o 
   8  -2   7       84.51      612.50    496.91 o 
  -7  -1   7     2448.88     2284.02    346.32 o 
  -6  -1   7     1730.91     1581.73    158.74 o 
  -5  -1   7       64.90      136.99     77.41 o 
  -4  -1   7    13644.24    14707.21    448.59 o 
  -3  -1   7     2627.52     2783.12    167.20 o 
  -2  -1   7      454.84      304.11     80.91 o 
  -1  -1   7     2526.51     2477.28    150.77 o 
   0  -1   7     8910.64     8550.79    252.90 o 
   1  -1   7     3718.77     3298.07    211.36 o 
   2  -1   7       14.38       64.51     65.39 o 
   3  -1   7     6822.66     6879.27    303.17 o 
   4  -1   7     4343.34     4140.86    241.74 o 
   5  -1   7     2437.42     2403.32    194.41 o 
   6  -1   7     1907.28     1980.82    223.69 o 
   7  -1   7     1367.80     2111.38    304.71 o 
   8  -1   7      669.87     2854.44    624.61 o 
  -7   0   7      675.92      792.95    253.41 o 
  -6   0   7     9233.71     9051.85    449.36 o 
  -5   0   7     1416.96     1220.21    141.49 o 
  -4   0   7     2353.85     2163.19    163.73 o 
  -3   0   7     5913.49     5921.09    233.99 o 
  -2   0   7      944.22      962.43    111.34 o 
  -1   0   7     1651.41     1589.00    127.46 o 
   0   0   7     3431.24     3666.84    164.45 o 
   1   0   7     1574.61     1462.99    153.01 o 
   2   0   7     2920.97     3188.43    206.07 o 
   3   0   7       30.23      252.31     85.20 o 
   4   0   7    17416.89    15286.48    478.64 o 
   5   0   7        3.27      127.26     75.74 o 
   6   0   7     2700.19     3044.22    235.80 o 
   7   0   7      792.96     1081.67    221.93 o 
   8   0   7     2491.72     7154.91    696.60 o 
  -7   1   7     3826.00     3567.46    239.38 o 
  -6   1   7      711.59      651.03    167.77 o 
  -5   1   7     2210.32     2222.93    173.25 o 
  -4   1   7     4981.32     5183.48    229.89 o 
  -3   1   7    10385.30    10595.07    320.61 o 
  -2   1   7     1691.52     1617.84    147.07 o 
  -1   1   7       72.04       33.82     50.61 o 
   0   1   7      143.62      289.96     95.55 o 
   1   1   7     9939.26     9941.76    380.22 o 
   2   1   7    11724.72    12378.98    420.07 o 
   3   1   7     2647.23     2461.66    181.86 o 
   4   1   7       84.51       66.49     61.87 o 
   5   1   7     9481.13     9311.43    366.13 o 
   6   1   7      430.20      599.51    126.81 o 
   7   1   7     3615.49     4067.98    305.37 o 
   8   1   7      317.95      385.29    248.35 o 
  -7   2   7      327.10      190.57    108.42 o 
  -6   2   7     5036.20     5390.07    264.96 o 
  -5   2   7     2293.60     2475.79    187.76 o 
  -4   2   7     3129.34     2780.88    186.18 o 
  -3   2   7       34.17       15.72     53.75 o 
  -2   2   7     2144.53     2071.00    147.41 o 
  -1   2   7     1021.05     1334.64    179.21 o 
   0   2   7      361.83      296.12    101.94 o 
   1   2   7    14032.35    13185.22    449.58 o 
   2   2   7      141.69      128.80     71.11 o 
   3   2   7     6083.18     6652.94    292.60 o 
   4   2   7     9248.50     9895.52    370.98 o 
   5   2   7     5923.19     5297.16    260.23 o 
   6   2   7      813.23     1029.27    149.27 o 
   7   2   7      306.49      343.68    128.14 o 
   8   2   7      996.02     1384.84    268.38 o 
   9   2   7     1175.85     4518.66    876.92 o 
  -7   3   7      638.40      590.07    140.92 o 
  -6   3   7     4448.21     4260.00    242.65 o 
  -5   3   7      974.50     1100.69    144.37 o 
  -4   3   7      510.62      375.95    177.23 o 
  -3   3   7     2184.84     1631.32    144.37 o 
  -2   3   7     3717.50     3734.87    269.04 o 
  -1   3   7     3338.37     3269.58    139.12 o 
   0   3   7      348.47      391.65     62.60 o 
   1   3   7       51.12      118.89     73.98 o 
   2   3   7    24715.84    25013.13    666.66 o 
   3   3   7       55.17      108.32     74.20 o 
   4   3   7     4789.63     4767.01    250.77 o 
   5   3   7      344.08      404.22    101.28 o 
   6   3   7     3829.16     3759.75    228.09 o 
   7   3   7       22.52      125.05     99.07 o 
   8   3   7     1409.75     1619.75    247.24 o 
   9   3   7       62.95      102.38    290.62 o 
  -7   4   7     1129.27     1084.09    249.45 o 
  -6   4   7     1004.45      829.62    266.07 o 
  -5   4   7     5508.91     5561.56    273.99 o 
  -4   4   7      499.35      389.14    140.69 o 
  -3   4   7      637.17      877.14    177.67 o 
  -2   4   7       19.66      241.74    105.02 o 
  -1   4   7     1923.43     1710.36    111.80 o 
   0   4   7     5985.09     6555.22    209.67 o 
   1   4   7     6964.83     6433.85    204.69 o 
   2   4   7     9258.76     9169.63    251.47 o 
   3   4   7    10992.94    10796.44    389.69 o 
   4   4   7      786.68      850.50    127.70 o 
   5   4   7     7296.63     6849.98    307.79 o 
   6   4   7     2823.69     2599.04    194.19 o 
   7   4   7       84.12      122.63     93.79 o 
   8   4   7      250.59      122.85    130.56 o 
  -6   5   7     2430.64     2833.74    327.16 o 
  -5   5   7      654.56      413.03    157.42 o 
  -4   5   7      150.22       27.08    104.36 o 
  -3   5   7       70.41      272.12    114.05 o 
  -2   5   7     2095.31     1737.76    208.28 o 
  -1   5   7    11805.26    11516.68    296.46 o 
   0   5   7      402.19      393.23     66.58 o 
   1   5   7     4147.53     3661.07    162.44 o 
   2   5   7     8475.03     8055.90    273.55 o 
   3   5   7    13136.01    13070.83    366.90 o 
   4   5   7      955.16     1015.86    100.42 o 
   5   5   7      786.18      879.15     98.99 o 
   6   5   7      971.87      981.83    276.53 o 
   7   5   7     1029.10     1003.29    201.45 o 
   8   5   7      123.01       96.87    142.89 o 
   9   5   7     1605.13     1679.64    313.07 o 
  10   5   7       58.69      266.84    270.58 o 
  -6   6   7      486.17      344.78    195.07 o 
  -5   6   7      932.84      817.91    205.41 o 
  -4   6   7     1361.68     1722.13    240.86 o 
  -3   6   7       20.86      217.74    114.27 o 
  -2   6   7       31.56        4.18     91.37 o 
  -1   6   7      202.76      258.80     84.21 o 
   0   6   7    10101.24     9225.16    265.31 o 
   1   6   7      213.04      166.12     55.06 o 
   2   6   7    13248.39    13237.95    327.65 o 
   3   6   7        1.40      -29.71     42.00 o 
   4   6   7     1649.02     1847.64    266.95 o 
   5   6   7      307.01      373.89     78.79 o 
   6   6   7     5350.22     5696.32    364.37 o 
   7   6   7     1375.49     1320.77    228.97 o 
   8   6   7      536.62      821.87    215.76 o 
   9   6   7      536.58      683.17    239.32 o 
  10   6   7     2393.25     2696.58    407.08 o 
  -5   7   7      985.03     1063.40    232.27 o 
  -4   7   7     1294.87     1549.74    242.18 o 
  -3   7   7       30.49       30.60    109.42 o 
  -2   7   7     1363.51     1134.95    185.82 o 
  -1   7   7     4435.27     4661.77    294.14 o 
   0   7   7    10447.11    11086.63    304.61 o 
   1   7   7     2876.73     2432.55    139.87 o 
   2   7   7      696.11      655.54     88.32 o 
   3   7   7     9166.71     8767.06    489.32 o 
   4   7   7      586.23      652.23     94.93 o 
   5   7   7       18.08       90.49     95.99 o 
   6   7   7     1842.24     1954.40    254.51 o 
   7   7   7      873.83      958.16    207.17 o 
   8   7   7     1243.53     1186.47    239.76 o 
   9   7   7      339.73      186.70    182.96 o 
  -5   8   7       11.99      255.61    161.82 o 
  -4   8   7      303.48      324.52    162.70 o 
  -3   8   7     3436.32     3239.06    307.13 o 
  -2   8   7       38.85      140.47    112.72 o 
  -1   8   7     2511.17     2904.41    257.81 o 
   0   8   7      373.79      402.82     77.83 o 
   1   8   7     8328.62     7952.64    257.46 o 
   2   8   7     1819.61     1961.49    138.24 o 
   3   8   7     1690.70     1935.25    215.54 o 
   4   8   7      506.10      675.91    142.89 o 
   5   8   7      833.53     1121.74    193.52 o 
   6   8   7        6.82       15.85     91.15 o 
   7   8   7     1644.08     1723.89    254.51 o 
   8   8   7      738.33      756.05    213.12 o 
   9   8   7     1438.86     1470.48    297.22 o 
  -4   9   7      979.79     1225.00    239.76 o 
  -3   9   7      529.88      465.65    153.23 o 
  -2   9   7     1113.73     1101.26    198.15 o 
  -1   9   7      113.43      201.01    108.10 o 
   0   9   7    10818.37    12106.01    343.20 o 
   1   9   7     1756.88     1963.63    144.75 o 
   2   9   7     1409.39     1681.40    207.62 o 
   3   9   7      820.41     1085.19    184.72 o 
   4   9   7     2225.14     2060.30    242.40 o 
   5   9   7     4250.11     3698.99    308.45 o 
   6   9   7       91.20      279.17    137.82 o 
   7   9   7     1813.09     1691.75    260.23 o 
   8   9   7     1843.42     1673.91    288.86 o 
   9   9   7      967.72      739.09    239.32 o 
  -3  10   7      554.61      396.96    172.17 o 
  -2  10   7     1701.60     1958.14    250.11 o 
  -1  10   7      993.25     1045.56    187.58 o 
   0  10   7     1865.72     2536.50    177.14 o 
   1  10   7     3941.74     3687.32    283.57 o 
   2  10   7      393.01      245.70    118.45 o 
   3  10   7     1240.37     1544.02    224.79 o 
   4  10   7     1396.46     1855.11    249.89 o 
   5  10   7       72.91      253.85    138.04 o 
   6  10   7      527.55      207.40    134.74 o 
   7  10   7      150.93      112.72    147.73 o 
   8  10   7     4511.03     3706.03    391.89 o 
  -2  11   7       29.81       62.31    132.32 o 
   0  11   7     1333.64     1638.91    238.00 o 
   1  11   7     3033.54     3382.17    303.83 o 
   2  11   7        1.90       58.12    103.48 o 
   3  11   7      222.92      501.54    162.04 o 
   4  11   7       34.85      -79.48    101.28 o 
   5  11   7     2463.15     2090.46    280.93 o 
   6  11   7     1219.12     1152.12    244.82 o 
   7  11   7     1095.38     1123.72    253.41 o 
   0  12   7     1225.07     1146.84    221.05 o 
   1  12   7        5.95      121.31    145.75 o 
   2  12   7      919.88      658.51    185.16 o 
   3  12   7      129.74      145.97    128.14 o 
   4  12   7       41.01      123.73    126.15 o 
   5  12   7     1494.13     2191.96    296.56 o 
   6  12   7      345.28      281.37    170.41 o 
   1  13   7      712.99      848.96    216.64 o 
   2  13   7      342.86      499.99    172.17 o 
   3  13   7      196.42      355.35    162.92 o 
   4  13   7      324.65      440.11    168.43 o 
   5  13   7        7.75      -22.90    133.20 o 
  -1  -9   8        1.93       17.17     85.42 o 
   0  -9   8       83.82      275.65    136.50 o 
   1  -9   8      117.22      160.28    110.52 o 
   2  -9   8      960.05      978.41    190.66 o 
  -4  -8   8      267.28      274.33    142.67 o 
  -1  -8   8      978.72      954.85    166.88 o 
   0  -8   8      122.96       68.69     79.48 o 
   1  -8   8      298.46      339.93    121.75 o 
   2  -8   8     1458.89     1366.70    301.63 o 
   3  -8   8      267.93      214.99     87.55 o 
   4  -8   8      410.94      356.25    106.69 o 
  -5  -7   8     2613.97     2272.76    260.45 o 
  -4  -7   8      865.13      802.72    175.91 o 
  -3  -7   8       12.98      173.93    109.86 o 
  -1  -7   8     1474.29     1392.54    180.31 o 
   0  -7   8       47.08       95.33     85.42 o 
   1  -7   8      153.41      292.78     84.66 o 
   2  -7   8      155.79       74.27     67.38 o 
   3  -7   8     4144.33     4294.79    512.21 o 
   4  -7   8       96.01       93.55    102.27 o 
   5  -7   8      812.75      599.85    153.79 o 
  -5  -6   8      876.72     1006.37    189.34 o 
  -4  -6   8     5449.00     6056.73    359.31 o 
  -3  -6   8      403.68      431.52    126.81 o 
  -2  -6   8      261.47      209.38    106.12 o 
  -1  -6   8      276.88      198.12     58.79 o 
   0  -6   8      831.40      879.42    111.85 o 
   1  -6   8       84.49       63.31     59.08 o 
   2  -6   8     1417.14     1451.53    138.01 o 
   3  -6   8      899.95      914.48    117.17 o 
   4  -6   8     2143.40     1868.31    188.02 o 
   5  -6   8        1.14       49.41     65.45 o 
   6  -6   8     1211.95      861.06    204.53 o 
  -6  -5   8      696.57      550.85    168.21 o 
  -5  -5   8     5421.67     6077.87    372.96 o 
  -4  -5   8      335.49      300.08    127.04 o 
  -3  -5   8      518.56      487.88    122.85 o 
  -2  -5   8       14.65       25.76     68.23 o 
  -1  -5   8     1352.05     1392.87    103.53 o 
   0  -5   8     4360.38     4661.92    166.39 o 
   1  -5   8       58.70      134.51     81.57 o 
   2  -5   8      547.97      487.68     89.77 o 
   3  -5   8     3286.94     3246.58    179.23 o 
   4  -5   8     3264.87     3313.33    337.62 o 
   5  -5   8      756.80      524.64    105.19 o 
   6  -5   8      254.06      276.75    135.40 o 
   7  -5   8      849.26     1088.71    270.14 o 
  -6  -4   8      336.57      295.90    128.14 o 
  -5  -4   8      247.93      302.51    133.64 o 
  -4  -4   8     6643.35     6993.75    378.02 o 
  -3  -4   8     4592.08     4764.45    231.52 o 
  -2  -4   8      122.63      108.10     71.33 o 
  -1  -4   8      305.95      439.55     64.29 o 
   0  -4   8      467.40      357.12     62.24 o 
   1  -4   8     4507.57     4660.82    199.37 o 
   2  -4   8        3.67       28.36     50.81 o 
   3  -4   8     3980.87     3968.54    190.24 o 
   4  -4   8        1.04       45.82     71.77 o 
   5  -4   8     1768.99     1783.33    216.86 o 
   6  -4   8      659.40      503.08    164.24 o 
   7  -4   8      580.80     1008.57    249.67 o 
  -6  -3   8     2871.16     3207.36    305.37 o 
  -5  -3   8      682.78      715.98    170.85 o 
  -4  -3   8     4819.99     5186.32    487.55 o 
  -3  -3   8       33.98       32.29     64.99 o 
  -2  -3   8       46.53      374.18     91.74 o 
  -1  -3   8       43.11      244.17     56.73 o 
   0  -3   8     6375.01     6408.74    227.04 o 
   1  -3   8     5661.42     6131.89    499.11 o 
   2  -3   8     1849.92     1754.66    239.98 o 
   3  -3   8       79.91      188.67     65.42 o 
   4  -3   8     4667.61     4975.50    290.62 o 
   5  -3   8      863.30     1008.57    170.41 o 
   6  -3   8      634.71      305.15    135.62 o 
   7  -3   8       83.94       99.51    170.19 o 
   8  -3   8      431.15     1023.99    376.70 o 
  -7  -2   8     5230.77     6326.65    414.13 o 
  -6  -2   8     1777.55     1966.69    186.70 o 
  -5  -2   8      240.84      244.21     95.85 o 
  -4  -2   8      232.91      308.68     93.89 o 
  -3  -2   8     2599.47     2956.06    194.38 o 
  -2  -2   8     4229.35     4310.17    208.02 o 
  -1  -2   8      131.35      203.79     75.48 o 
   0  -2   8     3027.86     2982.78    162.31 o 
   1  -2   8     3738.92     3814.79    251.43 o 
   2  -2   8     8842.18     9934.71    405.10 o 
   3  -2   8     3201.76     3074.38    222.81 o 
   4  -2   8     4243.65     4003.25    256.49 o 
   5  -2   8     1247.78     1074.40    172.83 o 
   6  -2   8      412.12      282.03    120.87 o 
   7  -2   8      504.54      770.36    221.49 o 
   8  -2   8     1033.70     2159.38    449.80 o 
  -7  -1   8     1723.58     1768.22    195.79 o 
  -6  -1   8     1549.16     1601.42    319.57 o 
  -5  -1   8     1039.92     1175.64    152.06 o 
  -4  -1   8      884.44      837.59    129.05 o 
  -3  -1   8     2526.58     2309.65    247.58 o 
  -2  -1   8     2298.27     2025.76    157.07 o 
  -1  -1   8     1586.39     1662.45    138.42 o 
   0  -1   8     1344.20     1273.95    120.96 o 
   1  -1   8    13805.39    12342.21    458.60 o 
   2  -1   8     1386.13     1426.89    170.41 o 
   3  -1   8     2138.56     2228.29    202.11 o 
   4  -1   8      964.29      880.66    138.48 o 
   5  -1   8     3883.47     3935.22    257.59 o 
   6  -1   8      331.54      508.80    133.42 o 
   7  -1   8      376.96      392.99    170.63 o 
   8  -1   8       35.44      113.38    231.39 o 
   9  -1   8      947.52     8110.21   1953.30 o 
  -7   0   8      239.91      196.03    120.22 o 
  -6   0   8     3740.22     3798.16    282.03 o 
  -5   0   8      788.11      854.60    135.01 o 
  -4   0   8       27.66       30.83    128.36 o 
  -3   0   8       17.41      224.34     82.96 o 
  -2   0   8     5820.89     6009.17    252.31 o 
  -1   0   8    10343.43    10880.86    321.93 o 
   0   0   8     1896.59     1638.47    186.92 o 
   1   0   8      716.54      533.24    125.49 o 
   2   0   8     7737.09     7722.28    345.22 o 
   3   0   8      828.75      861.72    141.79 o 
   4   0   8     2968.43     2670.82    205.85 o 
   5   0   8      248.67      219.50     88.51 o 
   6   0   8      655.32      912.80    162.04 o 
   7   0   8      743.23      751.64    184.50 o 
   8   0   8      542.59      986.56    267.50 o 
   9   0   8     1326.74     5983.42   1246.79 o 
  -7   1   8      673.52      782.47    156.10 o 
  -6   1   8       94.16      104.11    138.48 o 
  -5   1   8      938.61      798.70    136.94 o 
  -4   1   8      171.15      229.97    184.72 o 
  -3   1   8      234.31      232.28    165.23 o 
  -2   1   8    13538.71    13465.87    374.75 o 
  -1   1   8       59.89      148.58     84.32 o 
   0   1   8     4951.74     5482.54    308.45 o 
   1   1   8    11232.75    10886.92    428.66 o 
   2   1   8    11150.31    10123.61    403.56 o 
   3   1   8       39.13      114.27     80.14 o 
   4   1   8      150.89      243.06     94.01 o 
   5   1   8     2654.49     2422.03    193.30 o 
   6   1   8     4808.48     4793.21    287.09 o 
   7   1   8      100.40      154.56    112.28 o 
   8   1   8     1585.98     2867.43    354.69 o 
   9   1   8       10.37      162.04    421.62 o 
  -6   2   8      601.72      569.78    137.99 o 
  -5   2   8     3203.99     3063.82    291.94 o 
  -4   2   8     2072.10     2029.47    176.38 o 
  -3   2   8      753.61      605.98    109.31 o 
  -2   2   8      592.38      591.28    138.26 o 
  -1   2   8    16452.17    16698.17    597.09 o 
   0   2   8     1109.44     1331.78    183.18 o 
   1   2   8     6331.34     5822.04    306.69 o 
   2   2   8      403.88      494.49    119.33 o 
   3   2   8     3275.61     3002.17    216.42 o 
   4   2   8       16.71       63.85     76.84 o 
   5   2   8     1319.92     1349.61    163.58 o 
   6   2   8     1515.01     1218.83    164.46 o 
   7   2   8     1343.87     1398.05    194.85 o 
   8   2   8      376.38      609.64    195.07 o 
   9   2   8     1723.04     3632.06    538.74 o 
  -6   3   8      187.20      148.36    108.08 o 
  -5   3   8       27.87      -17.67     83.61 o 
  -4   3   8     1114.07     1291.27    151.91 o 
  -3   3   8     4280.57     4236.38    218.63 o 
  -2   3   8     5020.75     4953.93    321.22 o 
  -1   3   8     4614.90     4477.93    297.44 o 
   0   3   8     3354.57     3003.52    233.26 o 
   1   3   8      201.75      321.66    102.16 o 
   2   3   8    11405.40    10920.61    424.26 o 
   3   3   8     3441.06     2900.89    214.22 o 
   4   3   8      157.36       55.26     82.56 o 
   5   3   8       47.06       10.13     70.23 o 
   6   3   8      487.39      575.51    132.98 o 
   7   3   8     6995.17     7395.33    359.31 o 
   8   3   8      304.25      234.70    147.73 o 
   9   3   8      431.41      776.08    283.35 o 
  -6   4   8       11.55      134.30    113.33 o 
  -5   4   8      467.97      380.09    153.90 o 
  -4   4   8     6219.76     6132.69    396.52 o 
  -3   4   8     1977.90     2017.37    245.04 o 
  -2   4   8     5896.70     5999.27    356.45 o 
  -1   4   8     5466.36     5049.26    311.31 o 
   0   4   8    17151.95    17340.01    383.30 o 
   1   4   8      836.11      680.67     85.22 o 
   2   4   8      648.40      759.35    144.21 o 
   3   4   8      201.12      283.79    104.14 o 
   4   4   8     3895.72     3723.21    240.86 o 
   5   4   8      298.80      325.18    105.02 o 
   6   4   8     2693.17     2192.84    205.41 o 
   7   4   8      936.99     1070.00    166.88 o 
   8   4   8     2815.12     3010.97    266.62 o 
  -6   5   8      300.23      248.57    183.40 o 
  -5   5   8      376.32      278.07    158.74 o 
  -4   5   8      501.19      423.16    156.98 o 
  -3   5   8     2506.52     2738.63    284.67 o 
  -2   5   8      561.37      431.30    139.58 o 
  -1   5   8    13537.68    13180.38    513.42 o 
   0   5   8       35.04      112.86     53.66 o 
   1   5   8     2009.94     1684.94    126.21 o 
   2   5   8      694.01      882.25    124.61 o 
   3   5   8     2814.81     2864.14    152.19 o 
   4   5   8     3554.04     3002.31    160.41 o 
   5   5   8       21.42       34.79     80.36 o 
   6   5   8     1012.33     1244.81    167.99 o 
   7   5   8     6408.15     6455.89    334.43 o 
   9   5   8      911.78     1426.67    321.22 o 
  -5   6   8      437.12      286.87    164.46 o 
  -4   6   8     1543.88     1496.46    246.36 o 
  -3   6   8     7139.10     7768.07    432.18 o 
  -2   6   8     1199.22     1251.86    201.01 o 
  -1   6   8       89.16        8.15     91.59 o 
   0   6   8     8444.50     8294.98    326.61 o 
   1   6   8     3809.12     3521.58    169.26 o 
   2   6   8        7.14       55.10     50.82 o 
   3   6   8       24.25      104.78     61.51 o 
   4   6   8       38.22       27.20     54.26 o 
   5   6   8     4688.02     4606.68    204.85 o 
   6   6   8       27.65      139.14    101.06 o 
   7   6   8     6835.14     6583.15    425.58 o 
   8   6   8      516.73      527.73    194.63 o 
   9   6   8     2350.21     2499.53    366.13 o 
  -5   7   8       77.06      256.49    168.43 o 
  -4   7   8     1919.31     2259.99    290.62 o 
  -3   7   8      105.92      116.03    116.25 o 
  -2   7   8     6675.24     6973.28    396.30 o 
  -1   7   8      885.75      999.77    174.81 o 
   0   7   8     4109.39     4716.36    285.22 o 
   1   7   8       21.83       76.01     54.15 o 
   2   7   8       38.89      122.56     66.28 o 
   3   7   8      574.45      385.12    122.08 o 
   4   7   8     2691.13     2841.08    304.49 o 
   5   7   8     3053.66     2994.68    282.03 o 
   6   7   8     3955.14     3459.67    321.88 o 
   7   7   8      503.71      368.78    158.30 o 
   8   7   8     4113.05     4352.44    411.71 o 
   9   7   8       39.15      124.83    180.54 o 
  -4   8   8      289.07      192.64    153.67 o 
  -3   8   8     6149.44     6940.25    421.40 o 
  -2   8   8      816.31      843.01    185.60 o 
  -1   8   8     1064.61     1071.76    188.24 o 
   0   8   8       61.29      221.78     95.77 o 
   1   8   8     2635.39     2561.67    335.75 o 
   2   8   8     1349.86     1119.70    117.55 o 
   3   8   8      110.94      170.41     66.63 o 
   4   8   8     1002.24      914.12    164.90 o 
   5   8   8     2093.02     1788.40    243.06 o 
   6   8   8     6718.71     7156.45    443.19 o 
   7   8   8     2414.61     2888.34    328.49 o 
   8   8   8     1006.99     1034.55    244.16 o 
   9   8   8      738.92      964.76    269.26 o 
  -3   9   8     1483.88     1401.13    240.20 o 
  -2   9   8     1662.28     1948.68    253.63 o 
  -1   9   8      817.28      537.20    159.84 o 
   0   9   8      378.36      627.77    132.10 o 
   1   9   8     1153.44     1330.79    171.40 o 
   2   9   8      199.64      400.26    127.04 o 
   3   9   8     1067.43     1042.04    186.70 o 
   4   9   8      146.02      125.49    116.69 o 
   5   9   8     6586.30     5428.82    370.32 o 
   6   9   8      562.21      459.70    157.20 o 
   7   9   8     3143.96     3221.89    338.61 o 
   8   9   8     1227.16     1082.33    231.17 o 
  -3  10   8       44.66      219.72    171.29 o 
  -2  10   8     2349.04     2601.91    291.06 o 
  -1  10   8        4.27       76.62    125.27 o 
   0  10   8      164.99      506.82    146.85 o 
   1  10   8      361.86      427.34    139.58 o 
   2  10   8     2341.60     2090.02    242.62 o 
   3  10   8     1494.31     1681.62    227.43 o 
   4  10   8     1721.32     1605.00    234.92 o 
   5  10   8      590.74      605.67    177.45 o 
   6  10   8     4424.38     4824.47    381.55 o 
   7  10   8      162.11      146.19    163.36 o 
   8  10   8     1580.68     1149.26    260.23 o 
  -2  11   8      153.70      466.31    189.34 o 
   1  11   8      431.64      574.41    171.95 o 
   2  11   8     1608.93     1951.98    254.07 o 
   3  11   8       51.05      141.13    119.55 o 
   4  11   8     2179.31     2101.03    269.26 o 
   5  11   8     2239.60     1847.40    266.62 o 
   6  11   8     2825.85     2965.84    339.93 o 
   7  11   8      496.98      575.07    218.40 o 
   1  12   8      482.28      546.89    182.74 o 
   2  12   8        7.25       63.63    111.18 o 
   3  12   8     1970.14     1875.58    262.22 o 
   4  12   8      101.71      198.37    164.46 o 
   5  12   8     2096.58     2044.01    293.70 o 
   6  12   8      165.78      224.57    175.69 o 
   3  13   8      473.13      512.54    178.55 o 
  -1  -8   9      225.14      167.77    107.88 o 
   0  -8   9     2115.29     1959.03    234.70 o 
   1  -8   9       49.21       37.65     97.75 o 
   2  -8   9     1566.54     1457.49    232.93 o 
  -3  -7   9      237.37      118.23    131.66 o 
  -1  -7   9     2630.25     2430.84    242.40 o 
   0  -7   9      489.93      524.65    144.87 o 
   1  -7   9     1168.37     1077.75    135.34 o 
   2  -7   9       83.47       73.64     75.79 o 
   3  -7   9     2299.37     2481.04    265.96 o 
   4  -7   9      245.26      218.72     92.59 o 
  -4  -6   9      818.74     1028.17    198.59 o 
  -3  -6   9     2354.14     2874.03    275.21 o 
  -2  -6   9       17.91      249.01    127.48 o 
  -1  -6   9      783.61     1019.58    160.72 o 
   0  -6   9     1285.58     1416.85    140.99 o 
   1  -6   9     2220.24     2024.38    286.76 o 
   2  -6   9      532.37      595.23    119.00 o 
   3  -6   9      338.61      437.30    104.34 o 
   4  -6   9      571.38      422.37     97.29 o 
   5  -6   9      427.90      451.17    116.41 o 
  -5  -5   9       67.52       67.59    128.80 o 
  -4  -5   9      149.30      281.59    136.06 o 
  -3  -5   9       28.95       14.53    107.66 o 
  -2  -5   9     4060.33     4323.50    233.43 o 
  -1  -5   9      268.59      229.17     67.98 o 
   0  -5   9     6074.75     6996.64    263.48 o 
   1  -5   9       34.95      128.30     79.15 o 
   2  -5   9      860.02     1029.40    241.52 o 
   3  -5   9      456.30      301.84     86.81 o 
   4  -5   9     2337.60     2138.12    170.21 o 
   5  -5   9      127.08      152.35    125.27 o 
   6  -5   9      410.79      392.55    161.82 o 
  -5  -4   9       13.84      101.28    126.81 o 
  -4  -4   9      125.66      123.51    115.59 o 
  -3  -4   9     6507.70     7161.41    301.64 o 
  -2  -4   9     4164.97     4632.85    239.02 o 
  -1  -4   9     1168.99     1186.05    101.60 o 
   0  -4   9      111.51       64.76     52.02 o 
   1  -4   9     6118.66     6560.91    365.25 o 
   2  -4   9      352.67      430.03     87.61 o 
   3  -4   9      253.89      389.67     88.98 o 
   4  -4   9      311.11      293.26    113.60 o 
   5  -4   9      382.99      396.52    143.11 o 
   6  -4   9      413.89      596.65    175.25 o 
   7  -4   9      185.30       57.46    159.84 o 
  -6  -3   9      532.44      490.97    182.52 o 
  -5  -3   9     2102.03     1492.28    235.80 o 
  -4  -3   9      289.32      284.84    148.83 o 
  -3  -3   9     2908.23     2964.59    303.61 o 
  -2  -3   9      402.56      355.92    105.16 o 
  -1  -3   9     4981.86     4931.58    240.75 o 
   0  -3   9     2204.64     2178.62    134.43 o 
   1  -3   9     2655.29     2567.78    243.28 o 
   2  -3   9      553.97      661.37    150.59 o 
   3  -3   9      432.71      687.79    153.23 o 
   4  -3   9      261.48      304.27    112.94 o 
   5  -3   9     2332.15     2316.35    239.76 o 
   6  -3   9      225.45      325.84    143.77 o 
   7  -3   9      705.06      518.71    196.39 o 
  -6  -2   9      893.64      468.29    175.91 o 
  -5  -2   9     1169.87      978.35    268.49 o 
  -4  -2   9     1453.14     1327.06    274.55 o 
  -3  -2   9        0.11      -29.66     72.11 o 
  -2  -2   9    12200.79    13045.22    501.21 o 
  -1  -2   9      591.86      898.00    165.89 o 
   0  -2   9     2045.38     2023.32    235.36 o 
   1  -2   9     2058.58     2279.59    229.19 o 
   2  -2   9     5589.59     5624.11    323.64 o 
   3  -2   9      581.93      528.18    125.27 o 
   4  -2   9      571.90      355.13    115.81 o 
   5  -2   9      545.39      540.06    136.94 o 
   6  -2   9     1710.66     1978.84    241.52 o 
   7  -2   9      221.64      444.51    178.33 o 
   8  -2   9      835.22     1648.81    370.98 o 
  -6  -1   9        8.94       26.88     93.75 o 
  -5  -1   9     1058.72      866.79    146.52 o 
  -4  -1   9     7122.84     8201.26    654.55 o 
  -3  -1   9     1597.51     1800.97    173.00 o 
  -2  -1   9     1999.10     2244.42    179.92 o 
  -1  -1   9     8451.15     8817.03    306.51 o 
   0  -1   9      464.25      522.67    140.69 o 
   1  -1   9     3495.39     3350.47    249.45 o 
   2  -1   9      711.04      643.98    143.77 o 
   3  -1   9       49.59       95.11     91.81 o 
   4  -1   9     1016.41     1192.41    177.45 o 
   5  -1   9      766.26      598.85    137.16 o 
   6  -1   9     3202.56     2984.55    273.88 o 
   7  -1   9       21.12       61.87    132.76 o 
   8  -1   9      728.60      944.51    287.76 o 
  -6   0   9       15.62       74.58    110.31 o 
  -5   0   9     3587.00     3840.52    687.68 o 
  -4   0   9      253.05      314.04    107.28 o 
  -3   0   9     2277.80     2309.72    188.04 o 
  -2   0   9     5674.29     5976.58    262.60 o 
  -1   0   9    11458.08    11511.95    353.81 o 
   0   0   9      255.20      239.54    109.42 o 
   1   0   9       22.08       56.36     87.41 o 
   2   0   9     1486.27     1188.67    174.37 o 
   3   0   9     3626.68     3631.84    254.73 o 
   4   0   9     2019.61     2045.55    207.62 o 
   5   0   9     2337.26     2387.47    223.25 o 
   6   0   9      136.11      155.44     98.19 o 
   7   0   9     2667.61     3697.23    311.53 o 
   8   0   9       91.61      314.18    194.85 o 
  -6   1   9      138.73      100.46    122.67 o 
  -5   1   9       97.55       95.36    138.81 o 
  -4   1   9     7743.74     8311.57    329.71 o 
  -3   1   9     1983.83     2192.54    247.24 o 
  -2   1   9     4603.21     4952.32    239.33 o 
  -1   1   9        2.64       35.45     93.79 o 
   0   1   9     5113.58     5162.42    323.42 o 
   1   1   9      195.64      196.61    108.98 o 
   2   1   9     1084.14      995.80    160.94 o 
   3   1   9     2728.80     2403.76    224.13 o 
   4   1   9       83.03       90.05     81.68 o 
   5   1   9     1242.40     1520.90    191.54 o 
   6   1   9     5984.04     5015.35    302.51 o 
   7   1   9     1688.70     1468.06    210.26 o 
   8   1   9      590.74      979.07    232.27 o 
   9   1   9       70.02      487.44    323.42 o 
  -6   2   9     1287.86     1493.85    195.97 o 
  -5   2   9      894.35      875.88    158.25 o 
  -4   2   9     5826.77     6020.46    343.02 o 
  -3   2   9     2830.85     3110.64    212.28 o 
  -2   2   9      826.74      769.97    124.62 o 
  -1   2   9     5622.69     5645.90    351.16 o 
   0   2   9     1280.48     1290.83    199.47 o 
   1   2   9      206.10      200.79    103.26 o 
   2   2   9       20.34       42.71     80.58 o 
   3   2   9      594.85      571.77    139.58 o 
   4   2   9     7124.62     7037.56    352.48 o 
   5   2   9       87.54      160.28     95.11 o 
   6   2   9     2882.37     2800.05    234.92 o 
   7   2   9      821.04     1011.22    182.30 o 
   8   2   9     1865.14     2350.70    280.71 o 
   9   2   9      266.61      703.21    293.92 o 
  -6   3   9      408.93      364.43    136.74 o 
  -5   3   9     1189.63     1414.20    386.28 o 
  -4   3   9     1980.25     1688.93    179.47 o 
  -3   3   9    11043.05    11400.35    535.88 o 
  -2   3   9        5.03      105.90    104.14 o 
  -1   3   9     2176.80     2127.89    244.38 o 
   0   3   9     2615.51     2205.17    231.61 o 
   1   3   9      899.93     1213.11    185.82 o 
   2   3   9     1633.19     1549.96    194.63 o 
   3   3   9     4541.74     4483.21    282.91 o 
   4   3   9     2057.43     2095.97    212.68 o 
   5   3   9     3827.62     4024.39    269.70 o 
   6   3   9      211.90      253.41    118.23 o 
   7   3   9     4357.96     4302.68    294.36 o 
   8   3   9      300.22       70.89    120.87 o 
   9   3   9      342.10      660.71    241.30 o 
  -5   4   9      624.76      697.70    204.09 o 
  -4   4   9     3757.23     3625.45    347.20 o 
  -3   4   9      580.84      609.64    170.19 o 
  -2   4   9      423.16      801.84    178.77 o 
  -1   4   9      197.84      240.86    113.83 o 
   0   4   9     4912.24     5421.34    333.99 o 
   1   4   9     3115.60     2801.61    156.95 o 
   2   4   9       85.72       74.64     90.93 o 
   3   4   9     3130.40     3578.12    262.00 o 
   4   4   9     6594.42     6562.01    339.49 o 
   5   4   9     5448.98     6009.40    329.37 o 
   6   4   9     1000.43      756.71    154.78 o 
   7   4   9      592.47      835.75    160.28 o 
   8   4   9     1613.17     1958.81    244.38 o 
  -5   5   9      115.39      113.83    155.88 o 
  -4   5   9      327.22      320.78    160.50 o 
  -3   5   9     3055.44     3739.94    317.26 o 
  -2   5   9     2620.19     2473.99    268.38 o 
  -1   5   9     1299.28     1251.42    197.93 o 
   0   5   9      152.16      200.13    106.34 o 
   1   5   9      439.01      446.79     84.99 o 
   2   5   9     4705.08     4725.08    202.98 o 
   3   5   9       10.41       45.03     92.69 o 
   4   5   9    10951.77    11987.97    480.40 o 
   5   5   9       28.82       67.37    101.06 o 
   6   5   9     1750.46     1719.71    205.63 o 
   7   5   9      781.03      655.87    162.92 o 
  -5   6   9     1972.18     1965.41    299.64 o 
  -4   6   9       33.99       21.80    124.39 o 
  -3   6   9     1948.16     2405.96    285.77 o 
  -2   6   9      195.96      233.15    132.32 o 
  -1   6   9      164.54      144.21    111.40 o 
   0   6   9       62.80       79.48    100.40 o 
   1   6   9     3665.22     3347.93    180.11 o 
   2   6   9     4283.80     4582.37    360.85 o 
   3   6   9     1937.54     2073.15    156.65 o 
   4   6   9      520.25      527.94     99.18 o 
   5   6   9     8324.66     8061.45    288.55 o 
   6   6   9      151.28      190.65     87.64 o 
   7   6   9      850.06      667.98    192.86 o 
   8   6   9      248.49      196.39    172.39 o 
   9   6   9      859.37      867.67    289.74 o 
  -4   7   9      673.35      646.40    209.38 o 
  -3   7   9       39.03      213.34    142.45 o 
  -2   7   9     2055.10     2085.84    262.88 o 
  -1   7   9     2597.97     2507.24    255.61 o 
   0   7   9       24.10      165.56    116.25 o 
   1   7   9     1481.73     1633.26    136.11 o 
   2   7   9     1357.82     1195.41    126.64 o 
   3   7   9     4421.50     4628.94    215.19 o 
   4   7   9     1637.74     1488.34    144.31 o 
   5   7   9     2056.27     1943.61    246.80 o 
   6   7   9     1971.73     1759.12    250.11 o 
   7   7   9      446.44      338.61    160.50 o 
   8   7   9      782.66      725.22    214.88 o 
   9   7   9      489.17      541.61    244.60 o 
  -4   8   9      620.62      885.50    217.30 o 
  -3   8   9      372.46      304.05    170.41 o 
  -2   8   9     1313.94     1342.34    229.41 o 
  -1   8   9       40.79      211.58    126.81 o 
   0   8   9      819.35      806.24    165.56 o 
   1   8   9       31.27      -48.90     71.00 o 
   2   8   9    11015.90    12029.84    343.56 o 
   3   8   9      441.15      491.68     97.61 o 
   4   8   9     1367.05     1258.24    202.77 o 
   5   8   9      712.99      618.44    171.73 o 
   6   8   9     3101.10     4149.88    349.62 o 
   7   8   9      409.02      210.70    143.99 o 
   8   8   9      203.92       -7.27    142.23 o 
  -3   9   9      159.39      180.09    151.91 o 
  -2   9   9        3.81      -74.20    120.43 o 
  -1   9   9     1549.46     1270.35    221.27 o 
   0   9   9     1023.59     1464.54    210.70 o 
   1   9   9     1252.72     1397.75    157.42 o 
   2   9   9     1566.79     1532.83    188.35 o 
   3   9   9     5444.39     4526.59    324.30 o 
   4   9   9      204.76       67.81     98.63 o 
   5   9   9     2204.24     2236.21    267.94 o 
   6   9   9      894.82      755.39    191.98 o 
   7   9   9      252.37      278.07    161.38 o 
   8   9   9       60.33      171.95    162.92 o 
  -2  10   9       31.75      190.00    162.48 o 
  -1  10   9     1322.21     1576.16    243.28 o 
   0  10   9       68.55      107.44    119.77 o 
   1  10   9     2193.63     1731.38    226.33 o 
   2  10   9     2617.76     2720.35    267.94 o 
   3  10   9     3746.92     3839.23    315.50 o 
   4  10   9      368.51      309.99    136.94 o 
   5  10   9      355.65      180.54    147.73 o 
   6  10   9      419.61      561.86    176.57 o 
   7  10   9     1260.34     1362.38    269.92 o 
  -1  11   9       17.01      -50.20    148.83 o 
   1  11   9      430.33      455.30    156.76 o 
   2  11   9     1562.38     1563.61    225.67 o 
   3  11   9       40.61       -1.10    116.47 o 
   4  11   9     1980.67     1864.79    264.64 o 
   5  11   9        3.22      158.74    158.08 o 
   6  11   9      573.51      805.58    218.18 o 
   7  11   9      165.71      316.38    179.87 o 
   2  12   9      313.98      383.09    157.64 o 
   3  12   9     1405.78     1728.51    261.34 o 
   4  12   9      186.96      330.03    169.53 o 
   5  12   9       28.43      152.13    157.20 o 
   0  -7  10      215.81      190.22    124.17 o 
   1  -7  10      591.46      428.44    152.79 o 
   2  -7  10      618.95      399.42    103.41 o 
  -3  -6  10     3181.89     3522.86    331.35 o 
  -2  -6  10       10.72      134.74    135.40 o 
   0  -6  10       90.60       54.06    154.78 o 
   1  -6  10      986.87      948.92    137.16 o 
   2  -6  10      431.90      208.12     85.04 o 
   3  -6  10      131.46       88.74     86.19 o 
   4  -6  10       30.31       52.50     83.31 o 
  -4  -5  10      391.71      425.58    160.28 o 
  -3  -5  10      119.85      100.84    113.16 o 
  -2  -5  10     5388.03     6349.77    405.54 o 
  -1  -5  10     1842.24     1645.47    170.49 o 
   0  -5  10      499.56      627.48    109.07 o 
   1  -5  10       75.74      180.25    125.93 o 
   2  -5  10      178.65      226.92     84.59 o 
   3  -5  10      975.88      962.82    134.03 o 
   4  -5  10      115.79      171.29    129.90 o 
   5  -5  10      913.50      496.25    157.86 o 
  -4  -4  10     3526.57     3064.03    315.72 o 
  -3  -4  10     1119.11     1239.31    223.69 o 
  -2  -4  10     3234.31     3285.61    227.77 o 
  -1  -4  10      375.07      255.87    102.38 o 
   0  -4  10      250.27      184.93     68.21 o 
   1  -4  10      247.06      306.48     90.99 o 
   2  -4  10     2267.92     2270.12    254.95 o 
   3  -4  10      239.27      233.15    132.10 o 
   4  -4  10      771.80      656.75    166.88 o 
   5  -4  10        1.78       40.73    105.68 o 
   6  -4  10     1273.99      909.06    193.97 o 
  -5  -3  10     5377.99     6022.17    423.60 o 
  -4  -3  10     1359.28     1592.60    187.83 o 
  -3  -3  10     1044.89     1065.52    157.85 o 
  -2  -3  10      990.01      815.71    142.68 o 
  -1  -3  10     2750.96     2972.25    283.35 o 
   0  -3  10      888.85     1039.87    137.84 o 
   1  -3  10       78.02      111.84    109.20 o 
   2  -3  10      470.08      489.21    145.75 o 
   3  -3  10     2178.58     1979.94    235.80 o 
   4  -3  10     1594.19     1872.06    236.46 o 
   5  -3  10     1258.53     1149.92    203.21 o 
   6  -3  10      917.92      690.88    184.94 o 
   7  -3  10      761.84      886.38    229.63 o 
  -5  -2  10     1336.93     1349.31    186.49 o 
  -4  -2  10     3024.47     2893.16    231.02 o 
  -3  -2  10     1238.45     1148.55    206.51 o 
  -2  -2  10     2911.62     3574.21    386.28 o 
  -1  -2  10      583.53      623.10    122.73 o 
   0  -2  10       70.69      199.91    119.33 o 
   1  -2  10      879.52      920.51    177.67 o 
   2  -2  10      732.84      933.72    181.86 o 
   3  -2  10     4400.31     4817.64    321.00 o 
   4  -2  10       20.89       45.13     93.35 o 
   5  -2  10     1119.57     1319.23    202.55 o 
   6  -2  10      566.96      353.58    140.47 o 
   7  -2  10      869.05      822.98    219.50 o 
  -5  -1  10      795.71      614.06    148.36 o 
  -4  -1  10     5143.16     5381.31    544.03 o 
  -3  -1  10        8.37      -13.95    124.72 o 
  -2  -1  10       19.46      152.56     90.77 o 
  -1  -1  10     1539.33     1303.68    400.26 o 
   0  -1  10     4279.29     4880.83    335.97 o 
   1  -1  10     2060.44     1773.65    226.55 o 
   2  -1  10      623.15      846.97    172.83 o 
   3  -1  10      242.18      127.26     99.51 o 
   4  -1  10     4733.14     5073.03    325.62 o 
   5  -1  10       40.07        7.05     95.77 o 
   6  -1  10     1308.16     1463.21    214.88 o 
   7  -1  10        2.79       51.74    124.39 o 
   8  -1  10      332.01      345.44    221.05 o 
  -5   0  10     1734.51     2062.01    434.05 o 
  -4   0  10       17.50       66.97     86.03 o 
  -3   0  10     2917.31     3117.86    296.78 o 
  -2   0  10       86.18      -62.55     71.11 o 
  -1   0  10      577.21      642.50    116.81 o 
   0   0  10     4464.60     5394.03    353.14 o 
   1   0  10      846.49     1064.06    184.72 o 
   2   0  10     1561.80     1457.93    199.47 o 
   3   0  10     4211.14     4350.23    299.42 o 
   4   0  10     5197.59     5075.02    319.68 o 
   5   0  10     1128.83      916.11    167.10 o 
   6   0  10      134.80       86.97    101.72 o 
   7   0  10      986.65      668.86    167.33 o 
   8   0  10      751.89      954.63    243.06 o 
  -5   1  10      378.46      342.99    127.04 o 
  -4   1  10     3030.07     3513.86    247.30 o 
  -3   1  10     2459.18     2041.04    191.25 o 
  -2   1  10      281.00      232.85    108.87 o 
  -1   1  10       24.18        6.83    100.17 o 
   0   1  10       10.11       -7.05     95.55 o 
   1   1  10     8017.34     8964.67    442.09 o 
   2   1  10      160.42      211.14    112.28 o 
   3   1  10     2959.76     2493.59    246.14 o 
   4   1  10      611.75      714.65    161.16 o 
   5   1  10     3495.96     3409.91    270.80 o 
   6   1  10      408.33      229.85    124.61 o 
   7   1  10      608.68      653.23    169.75 o 
   8   1  10       21.66      -43.37    147.51 o 
  -5   2  10        0.18       26.42    103.88 o 
  -4   2  10      825.50      826.58    193.30 o 
  -3   2  10      729.69      537.56    127.98 o 
  -2   2  10     1823.55     1689.98    243.72 o 
  -1   2  10     1279.57     1021.34    199.47 o 
   0   2  10     2817.12     2811.28    277.19 o 
   1   2  10     1788.68     1719.49    228.97 o 
   2   2  10     2933.11     3464.29    274.33 o 
   3   2  10       12.01      -22.46     73.98 o 
   4   2  10     7054.38     6792.96    370.32 o 
   5   2  10      340.18      165.78    111.40 o 
   6   2  10      546.11      522.23    138.48 o 
   7   2  10       32.16       18.27    100.84 o 
   8   2  10      451.39      767.05    205.85 o 
  -5   3  10      636.38      810.92    162.77 o 
  -4   3  10      267.51      204.09    156.98 o 
  -3   3  10     2182.65     2269.24    282.47 o 
  -2   3  10     4080.15     4213.29    333.77 o 
  -1   3  10      665.30      459.48    158.74 o 
   0   3  10     1972.01     1592.45    221.27 o 
   1   3  10     3462.34     3765.92    296.78 o 
   2   3  10    12914.80    13353.21    542.05 o 
   3   3  10      923.05     1065.60    188.02 o 
   4   3  10      666.58      714.43    163.58 o 
   5   3  10     1348.54     1496.90    204.53 o 
   6   3  10      991.28      809.33    170.41 o 
   7   3  10      143.93       34.79    105.46 o 
   8   3  10      593.12      437.69    166.44 o 
   9   3  10        1.20       73.98    189.56 o 
  -5   4  10     1308.67     1502.18    282.47 o 
  -4   4  10       10.00       51.96    142.45 o 
  -3   4  10      109.91      137.38    130.12 o 
  -2   4  10        7.43      -50.64     98.85 o 
  -1   4  10     2730.71     2387.25    261.78 o 
   0   4  10       27.04      168.21    116.69 o 
   1   4  10     7828.68     8294.92    625.82 o 
   2   4  10        1.96       33.91    110.74 o 
   3   4  10     5621.10     5926.61    356.01 o 
   4   4  10      922.75      618.00    153.90 o 
   5   4  10     2303.83     2317.67    239.98 o 
   6   4  10       81.01       67.15    110.30 o 
   7   4  10      174.27      112.72    119.55 o 
   8   4  10       60.79      181.20    130.56 o 
  -4   5  10       64.24       91.81    143.55 o 
  -3   5  10        4.20      128.80    131.44 o 
  -2   5  10     2672.53     2094.43    266.62 o 
  -1   5  10     5168.31     5103.64    344.34 o 
   0   5  10     1400.09     1054.15    193.74 o 
   1   5  10      103.55       41.26     81.02 o 
   2   5  10     7551.25     7838.63    278.42 o 
   3   5  10     3438.41     3435.32    350.83 o 
   4   5  10     1441.78     1302.27    198.81 o 
   5   5  10      137.07      110.74    124.39 o 
   6   5  10      559.36      480.18    149.93 o 
   7   5  10      918.37      608.32    156.98 o 
  -4   6  10      898.80      843.67    231.39 o 
  -3   6  10        9.54      -72.21    125.27 o 
  -2   6  10     1312.66     1562.29    238.44 o 
  -1   6  10       25.27       68.03    113.16 o 
   0   6  10     6002.62     5747.18    355.57 o 
   1   6  10     1347.31     1146.35    127.31 o 
   2   6  10     2532.10     2822.17    310.10 o 
   3   6  10      456.68      356.38    131.22 o 
   4   6  10      374.25      387.79     98.10 o 
   5   6  10     1954.18     1799.59    165.49 o 
   6   6  10     1204.05     1242.32    150.15 o 
   7   6  10       35.32      131.00    124.83 o 
   8   6  10     1663.76     2237.09    336.19 o 
  -3   7  10      566.80      548.21    180.76 o 
  -2   7  10       28.20       87.19    121.97 o 
  -1   7  10     7932.93     8007.39    437.25 o 
   0   7  10      792.26      900.91    175.69 o 
   1   7  10     1524.78     1277.74    365.03 o 
   2   7  10      507.45      626.82    112.63 o 
   3   7  10     4037.72     4066.65    298.76 o 
   4   7  10      104.42       55.36     77.99 o 
   5   7  10      109.12      215.06     90.50 o 
   6   7  10        4.49      -52.18    115.37 o 
   7   7  10     1882.02     1692.63    285.11 o 
   8   7  10      989.13      942.30    256.27 o 
  -3   8  10     1759.70     2106.10    294.58 o 
  -2   8  10      477.34      423.16    167.99 o 
  -1   8  10      594.11      529.50    169.09 o 
   0   8  10     2561.47     2592.88    272.78 o 
   1   8  10      976.27      667.54    163.58 o 
   2   8  10     1364.56     1804.76    154.79 o 
   3   8  10      430.75      571.50    223.25 o 
   4   8  10      100.13      162.92    134.52 o 
   5   8  10      414.01      323.86    146.85 o 
   6   8  10      372.15      617.56    191.98 o 
   7   8  10     2200.98     2245.46    319.68 o 
   8   8  10        5.68       68.91    178.55 o 
  -2   9  10     1284.60     1081.89    226.11 o 
  -1   9  10      941.65      911.92    205.85 o 
   0   9  10     2696.37     3160.90    289.30 o 
   1   9  10      176.74       -0.22    107.44 o 
   2   9  10      512.69      472.62    106.48 o 
   3   9  10     1570.51     1592.45    225.23 o 
   4   9  10     2477.70     2926.87    292.16 o 
   5   9  10      284.36      289.52    138.26 o 
   6   9  10      959.30      694.40    194.41 o 
   7   9  10       29.16      -63.85    131.88 o 
  -1  10  10      990.26     1197.26    225.45 o 
   0  10  10       46.59      101.94    135.40 o 
   2  10  10       25.66       48.88    112.28 o 
   3  10  10      902.49      889.47    195.95 o 
   4  10  10      565.85      614.92    181.20 o 
   5  10  10      482.90      312.85    153.23 o 
   6  10  10      783.54      453.98    173.27 o 
   7  10  10     1598.44     1758.90    296.56 o 
   2  11  10        3.97       92.91    129.24 o 
   3  11  10      170.85      151.47    131.00 o 
   4  11  10      146.84       76.18    153.01 o 
   5  11  10     1736.04     2095.09    292.60 o 
   6  11  10       54.17      287.09    170.41 o 
   1  -6  11        8.51      -27.13     87.56 o 
   2  -6  11     1676.12     1709.36    268.60 o 
  -2  -5  11       72.65      -25.32    145.53 o 
  -1  -5  11     3049.86     3383.71    359.97 o 
   0  -5  11      978.07     1475.32    255.17 o 
   1  -5  11      649.95      520.25    173.93 o 
   2  -5  11        0.28       55.92    139.14 o 
   3  -5  11     2536.77     2925.99    310.21 o 
   4  -5  11       19.65       91.81    135.40 o 
  -3  -4  11      449.22      560.32    196.83 o 
  -2  -4  11        8.29       13.25    106.22 o 
  -1  -4  11      344.09      244.65    122.27 o 
   0  -4  11      241.88       86.74    138.04 o 
   1  -4  11     2047.90     1937.01    257.37 o 
   2  -4  11     1748.35     2049.73    263.10 o 
   3  -4  11      531.48      707.39    182.96 o 
   4  -4  11      570.92      573.53    184.50 o 
   5  -4  11      167.07      246.80    146.41 o 
  -4  -3  11      543.24      547.33    212.02 o 
  -3  -3  11       33.00       24.05    107.70 o 
  -2  -3  11      379.57      467.92    126.65 o 
  -1  -3  11      163.61      100.29    104.16 o 
   0  -3  11     4604.76     4909.89    375.60 o 
   1  -3  11      372.63      209.60    142.89 o 
   2  -3  11     1893.92     1705.62    238.66 o 
   3  -3  11     1704.21     1571.54    233.81 o 
   4  -3  11     2170.53     1950.88    244.60 o 
   5  -3  11        3.20      -71.99    108.98 o 
   6  -3  11      360.33      211.36    149.49 o 
  -4  -2  11      501.88      325.86    134.85 o 
  -3  -2  11     1266.28     1187.40    176.11 o 
  -2  -2  11     1893.80     2100.24    202.17 o 
  -1  -2  11      768.47      692.91    164.79 o 
   0  -2  11      555.81      371.64    167.55 o 
   1  -2  11     4343.73     4619.94    347.42 o 
   2  -2  11      466.11      503.96    154.12 o 
   3  -2  11     2636.30     2421.37    270.58 o 
   4  -2  11        6.59       28.18    109.64 o 
   5  -2  11      233.36      300.52    136.72 o 
   6  -2  11       55.14        3.30    127.26 o 
  -4  -1  11      173.44      485.29    170.96 o 
  -3  -1  11     1060.87     1141.65    175.85 o 
  -2  -1  11       18.51       57.08     95.66 o 
  -1  -1  11      775.98      521.57    183.84 o 
   0  -1  11     3918.52     4940.94    364.37 o 
   1  -1  11     6324.78     6342.95    397.40 o 
   2  -1  11      624.12      402.46    142.89 o 
   3  -1  11       94.63       20.92     96.43 o 
   4  -1  11     2182.03     1639.13    228.09 o 
   5  -1  11     1196.65     1209.14    211.80 o 
   6  -1  11       40.02       12.33    117.79 o 
   7  -1  11      315.28      231.61    152.35 o 
  -4   0  11       56.90       63.50    100.69 o 
  -3   0  11      260.24      171.32    114.94 o 
  -2   0  11     3935.24     4439.67    592.57 o 
  -1   0  11     1016.17      892.11    201.23 o 
   0   0  11     3294.20     3465.39    324.30 o 
   1   0  11       73.27       43.37    120.43 o 
   2   0  11     4034.13     4142.62    318.58 o 
   3   0  11      383.83      106.34    118.67 o 
   4   0  11     1648.51     1741.72    232.71 o 
   5   0  11       24.01       45.13    103.92 o 
   6   0  11      322.93      324.96    140.47 o 
   7   0  11       34.26      -42.93    124.17 o 
  -4   1  11      401.12      347.78    127.64 o 
  -3   1  11     1158.47     1106.99    173.89 o 
  -2   1  11     2453.33     2731.14    312.41 o 
  -1   1  11     1512.49     1413.02    237.56 o 
   0   1  11      592.68      511.00    155.00 o 
   1   1  11     5845.25     6715.68    408.41 o 
   2   1  11      295.52      242.62    136.94 o 
   3   1  11      202.11      186.04    120.87 o 
   4   1  11       44.23       66.27    102.60 o 
   5   1  11     1795.80     1833.97    236.02 o 
   6   1  11     1156.71     1053.27    202.77 o 
   7   1  11      191.03      211.14    156.10 o 
   8   1  11      524.97      380.22    197.49 o 
  -4   2  11       32.50      -18.03    101.64 o 
  -3   2  11      616.48      537.42    186.92 o 
  -2   2  11     2760.22     2811.28    306.03 o 
   0   2  11        7.22      104.36    112.28 o 
   1   2  11     2332.88     2733.56    293.92 o 
   2   2  11     3686.30     4336.36    327.83 o 
   3   2  11      691.58      583.00    158.52 o 
   4   2  11        2.65       16.29    100.17 o 
   5   2  11     1276.62     1359.30    212.46 o 
   6   2  11        1.57       25.10    103.92 o 
   7   2  11     1080.11     1058.99    205.63 o 
   8   2  11        7.35       86.30    145.75 o 
  -4   3  11     1563.74     1415.00    265.96 o 
  -3   3  11      132.80       39.19    142.89 o 
  -2   3  11     3917.76     4285.51    348.96 o 
  -1   3  11       70.09      -22.24    117.57 o 
   0   3  11      730.18      641.78    175.25 o 
   1   3  11      344.39      298.32    153.45 o 
   2   3  11     5514.28     5825.34    380.66 o 
   3   3  11      591.04      507.26    151.69 o 
   4   3  11      145.74       29.72    112.50 o 
   5   3  11       99.39      147.29    122.85 o 
   6   3  11     2664.52     2517.58    265.74 o 
   7   3  11     1333.89     1210.91    215.32 o 
   8   3  11      463.26      352.04    161.82 o 
  -4   4  11     2565.04     2376.02    325.40 o 
  -3   4  11      314.64      343.68    179.87 o 
  -2   4  11      100.59       56.80    133.64 o 
  -1   4  11     5203.92     5641.94    378.68 o 
   0   4  11     1493.54     1392.54    231.83 o 
   1   4  11     2166.00     1841.46    254.73 o 
   2   4  11        8.91        3.52    109.64 o 
   3   4  11     1647.41     1771.00    242.18 o 
   4   4  11     1971.60     1815.92    240.86 o 
   5   4  11      641.41      443.85    157.86 o 
   6   4  11     2360.29     2079.90    246.36 o 
   7   4  11       44.40      158.52    130.78 o 
   8   4  11      889.95      729.63    198.81 o 
  -3   5  11     2013.21     2087.82    285.55 o 
  -2   5  11      382.51      710.69    191.54 o 
  -1   5  11     2532.96     1930.40    258.91 o 
   0   5  11      345.61      643.76    180.31 o 
   1   5  11       37.00       32.58    115.59 o 
   2   5  11      236.51      228.09     79.17 o 
   3   5  11     3261.03     3389.90    202.52 o 
   4   5  11      683.25      464.55    164.24 o 
   5   5  11      991.86      985.24    202.77 o 
   6   5  11       13.14      -93.79    111.18 o 
   7   5  11     2995.42     2586.05    277.19 o 
  -3   6  11      368.71      350.28    187.36 o 
  -2   6  11     1049.60     1059.43    219.50 o 
  -1   6  11      245.65       95.11    132.54 o 
   0   6  11     3584.81     3735.75    310.87 o 
   1   6  11      796.86      727.86    188.02 o 
   2   6  11      136.15      291.86     89.90 o 
   3   6  11      338.90      303.23    102.82 o 
   4   6  11     2139.41     2143.03    180.93 o 
   5   6  11     1231.94     1435.21    169.09 o 
   6   6  11     1583.03     1362.73    163.31 o 
   7   6  11      408.71      537.42    204.97 o 
   8   6  11     1330.49     1204.52    295.02 o 
  -2   7  11      497.91      833.98    202.77 o 
  -1   7  11     1398.72     1486.33    241.30 o 
   0   7  11      711.68      793.25    187.58 o 
   1   7  11       31.95      227.21    137.38 o 
   2   7  11      285.86      195.22     88.58 o 
   3   7  11      128.01      235.73    100.04 o 
   4   7  11     5491.34     6723.04    293.37 o 
   5   7  11       11.36      -53.29     87.31 o 
   6   7  11      754.44      655.87    183.18 o 
   7   7  11     1243.99     1248.99    257.37 o 
   8   7  11     1508.81     2110.72    346.54 o 
  -2   8  11        9.32       47.12    143.77 o 
  -1   8  11      215.86      215.32    145.31 o 
   0   8  11      394.22      447.37    168.43 o 
   1   8  11     1479.04     1581.22    234.04 o 
   2   8  11      473.16      408.22    100.20 o 
   3   8  11     1161.04     1396.65    159.22 o 
   4   8  11      247.56      173.27    123.07 o 
   5   8  11     3486.45     3250.95    334.87 o 
   6   8  11       59.93      105.02    133.42 o 
   7   8  11     1797.62     1740.40    291.50 o 
  -1   9  11       18.93      -50.86    131.22 o 
   0   9  11      159.12      199.25    133.64 o 
   1   9  11      706.39      643.76    179.21 o 
   2   9  11      108.23       76.11     90.93 o 
   3   9  11     1417.92     1312.18    216.20 o 
   4   9  11     3529.68     3426.20    326.50 o 
   5   9  11     2220.68     2584.29    302.73 o 
   6   9  11      576.45      971.15    224.13 o 
   7   9  11      159.80      128.36    165.34 o 
   0  10  11       45.63      132.32    152.57 o 
   1  10  11      143.71      -53.72    135.18 o 
   3  10  11      110.77       62.31    131.44 o 
   4  10  11     1851.86     1737.32    251.21 o 
   5  10  11      371.16      271.24    141.35 o 
   6  10  11     1713.37     1390.12    247.91 o 
   3  11  11     1538.65     1809.97    268.16 o 
   4  11  11      241.84      373.84    169.53 o 
  -1  -4  12      735.19      705.60    152.97 o 
   0  -4  12      420.43      483.26    202.11 o 
   1  -4  12     1750.82     1732.70    275.21 o 
   2  -4  12        0.33      -66.93    141.35 o 
   3  -4  12      308.67      311.75    162.26 o 
  -2  -3  12     2668.74     3118.32    415.12 o 
  -1  -3  12      504.96      490.09    198.81 o 
   0  -3  12     1922.12     1695.71    275.43 o 
   1  -3  12      246.03      184.06    152.35 o 
   2  -3  12      330.43      323.20    161.16 o 
   3  -3  12      115.85      188.68    163.14 o 
   4  -3  12      552.10      494.93    176.13 o 
  -2  -2  12     3434.23     3586.32    510.78 o 
  -1  -2  12      222.55      278.95    174.37 o 
   0  -2  12       58.98      109.64    166.22 o 
   1  -2  12     1527.77     2077.69    285.99 o 
   2  -2  12     2162.30     1977.08    270.36 o 
   3  -2  12        7.32      -34.79    119.99 o 
   4  -2  12      162.88     -122.19    121.09 o 
   5  -2  12        1.04      -94.67    113.83 o 
  -3  -1  12     1514.99     1690.46    210.53 o 
  -2  -1  12      141.11      124.29    121.58 o 
  -1  -1  12     2951.49     2725.20    329.15 o 
   0  -1  12      269.05      166.88    151.03 o 
   1  -1  12      938.17      563.18    186.92 o 
   2  -1  12      668.65      902.23    200.57 o 
   3  -1  12     1006.02     1026.41    220.61 o 
   4  -1  12       71.13       38.97    126.59 o 
   5  -1  12     1406.67      944.29    209.82 o 
   6  -1  12     1044.80      758.03    195.73 o 
  -3   0  12      186.16      409.36    133.55 o 
  -2   0  12     3105.29     3778.03    385.29 o 
  -1   0  12     1089.05     1109.41    250.77 o 
   0   0  12      136.91      197.49    154.78 o 
   1   0  12       11.56       -1.32    117.13 o 
   2   0  12      371.63      398.50    162.70 o 
   3   0  12     1578.22     1309.54    222.37 o 
   4   0  12       65.92       66.49    119.77 o 
   5   0  12      937.41     1103.47    218.84 o 
   6   0  12      450.35      530.82    172.83 o 
  -3   1  12      173.81      142.23    174.59 o 
  -2   1  12      545.68      669.30    207.17 o 
  -1   1  12     1251.94     1338.60    265.30 o 
   0   1  12     1910.03     2047.75    280.27 o 
   1   1  12        9.88      -16.51    115.37 o 
   2   1  12     1388.51     1103.69    220.83 o 
   3   1  12       36.87      139.36    125.71 o 
   4   1  12      945.14      785.33    189.78 o 
   5   1  12       36.40       46.23    121.53 o 
   6   1  12     2586.84     2370.29    278.51 o 
   7   1  12        0.35      -64.07    126.15 o 
  -3   2  12     1808.46     2190.42    314.84 o 
  -2   2  12      956.46      871.41    213.12 o 
  -1   2  12     2019.58     1817.02    284.67 o 
   0   2  12     1576.07     1515.39    252.09 o 
   1   2  12       20.30      130.34    134.74 o 
   2   2  12      233.65      168.87    138.04 o 
   3   2  12     1865.82     2069.33    274.11 o 
   4   2  12     2817.36     2601.25    288.42 o 
   5   2  12      576.15      506.38    163.58 o 
   6   2  12      295.99      228.53    139.36 o 
   7   2  12      778.00      407.30    167.33 o 
  -3   3  12     1268.29     1926.22    298.54 o 
  -2   3  12      243.97      296.12    179.87 o 
  -1   3  12       35.53     -167.11    111.40 o 
   0   3  12      353.08      271.68    151.69 o 
   1   3  12     1728.09     1549.30    253.85 o 
   2   3  12       89.86       89.83    131.22 o 
   3   3  12     3213.49     3099.92    318.58 o 
   4   3  12      173.97      206.07    146.85 o 
   5   3  12     2146.32     1997.55    262.22 o 
   6   3  12      538.63      459.92    159.18 o 
   7   3  12     1269.66     1275.63    233.15 o 
  -3   4  12      165.31      169.53    173.05 o 
  -2   4  12      142.05      -74.42    136.72 o 
  -1   4  12      390.49      311.31    164.68 o 
   0   4  12     2067.96     2204.51    296.78 o 
   1   4  12     1480.07     1409.05    240.86 o 
   2   4  12     1115.94      927.33    219.06 o 
   3   4  12      137.48      127.04    135.84 o 
   4   4  12     4413.22     3131.40    313.51 o 
   5   4  12      380.38      129.02    134.08 o 
   6   4  12     1046.13     1402.23    235.36 o 
   7   4  12       16.43       77.06    144.65 o 
  -2   5  12      298.83      142.01    146.63 o 
  -1   5  12       41.81       59.44    130.12 o 
   0   5  12      229.69      433.06    166.66 o 
   1   5  12      303.24      327.16    164.24 o 
   2   5  12     2823.96     2716.51    346.76 o 
   3   5  12     1197.34     1199.59    152.11 o 
   4   5  12     1124.69     1597.07    255.83 o 
   5   5  12     1299.93     1171.50    227.65 o 
   6   5  12      114.02      161.60    148.17 o 
   7   5  12     1113.63      901.57    217.08 o 
  -2   6  12       94.44      164.24    154.78 o 
  -1   6  12      253.27      347.64    166.88 o 
   0   6  12       18.12      102.16    130.56 o 
   1   6  12     5154.48     6416.70    426.90 o 
   2   6  12      151.38       45.13    131.66 o 
   3   6  12     1390.31     1534.70    167.75 o 
   4   6  12      653.91      725.20    143.11 o 
   5   6  12     2865.68     2814.27    220.00 o 
   6   6  12      169.47      117.88    110.83 o 
   7   6  12      223.64      740.63    229.19 o 
  -1   7  12     1047.00     1008.35    227.65 o 
   0   7  12      407.64      317.48    162.70 o 
   1   7  12      145.19      160.28    145.09 o 
   2   7  12     2717.68     3343.64    339.71 o 
   3   7  12      259.68      217.99    105.03 o 
   4   7  12     1813.47     1911.60    193.78 o 
   5   7  12       47.06      -20.44     93.55 o 
   6   7  12      431.77      325.62    172.17 o 
   7   7  12       20.61       72.87    152.13 o 
   0   8  12     1011.17      790.61    209.38 o 
   1   8  12      961.68     1202.54    232.93 o 
   2   8  12     2602.79     2953.29    309.77 o 
   3   8  12      949.68      857.96    140.87 o 
   4   8  12      338.23      360.09    124.64 o 
   5   8  12     1639.13     1974.44    284.01 o 
   6   8  12     1154.84     1377.79    259.79 o 
   1   9  12      986.50     1058.77    218.18 o 
   2   9  12      130.08      216.86    152.13 o 
   3   9  12     2706.66     2634.27    294.36 o 
   4   9  12      203.60      436.59    155.44 o 
   5   9  12      661.10      802.72    219.50 o 
   3  10  12      384.47       71.55    142.45 o 
   0  -2  13      107.06       72.43    172.17 o 
   1  -2  13      114.67      250.33    171.51 o 
   2  -2  13     1933.08     1974.88    296.34 o 
   3  -2  13     1350.66     1182.06    236.46 o 
  -1  -1  13     1052.30     1115.79    266.84 o 
   0  -1  13     1274.67     1438.34    270.58 o 
   1  -1  13       84.35       71.55    158.96 o 
   2  -1  13      970.96      847.63    217.52 o 
   3  -1  13      229.45      138.48    156.10 o 
   4  -1  13     1480.93     1396.72    252.53 o 
  -1   0  13      775.64      700.12    220.16 o 
   0   0  13      373.68      481.06    194.41 o 
   1   0  13     1001.23      989.64    237.56 o 
   2   0  13       20.42      -14.31    142.89 o 
   3   0  13     2120.97     1996.89    290.40 o 
   4   0  13        2.68      113.16    139.14 o 
   5   0  13      488.67      405.32    172.83 o 
  -2   1  13       11.98      -29.72    176.35 o 
  -1   1  13      107.26       35.23    147.73 o 
   0   1  13     2232.57     2101.03    309.11 o 
   1   1  13     3561.23     3354.21    355.35 o 
   2   1  13      161.20      164.46    149.49 o 
   3   1  13      354.96      674.80    193.97 o 
   4   1  13     1832.90     2037.18    286.65 o 
   5   1  13      366.30      114.71    152.79 o 
  -2   2  13      785.12      989.64    246.14 o 
  -1   2  13       11.18       87.63    162.48 o 
   0   2  13     2377.50     1983.24    294.14 o 
   1   2  13       35.18      230.95    167.33 o 
   2   2  13      921.85     1225.44    255.17 o 
   3   2  13      641.32      613.38    204.31 o 
   4   2  13     1856.94     1912.35    283.57 o 
   5   2  13       35.50      -44.25    125.71 o 
   6   2  13      336.07      400.04    175.47 o 
  -2   3  13     1100.42     1452.21    270.80 o 
  -1   3  13      211.87       75.30    148.83 o 
   0   3  13        3.00       23.12    155.00 o 
   1   3  13     4555.72     5139.52    406.20 o 
   2   3  13      549.31      390.13    182.08 o 
   3   3  13     1938.42     1966.29    294.36 o 
   4   3  13       69.72      140.02    149.93 o 
   5   3  13     1135.15      981.27    219.72 o 
   6   3  13      661.40      368.34    180.76 o 
  -1   4  13     1341.84     1124.82    233.37 o 
   0   4  13      773.71      425.80    184.72 o 
   1   4  13     1758.94     1884.83    286.43 o 
   2   4  13     1284.63     1645.51    282.69 o 
   3   4  13       39.16       50.64    154.56 o 
   4   4  13      913.81     1183.83    237.34 o 
   5   4  13      793.15      680.97    205.19 o 
   6   4  13        5.50       -2.20    137.16 o 
  -1   5  13      241.78      324.96    185.82 o 
   0   5  13     1186.74      918.09    218.84 o 
   1   5  13      676.05      626.37    201.23 o 
   2   5  13     3143.30     2718.81    328.49 o 
   3   5  13       84.72       -6.96     99.97 o 
   4   5  13      242.06      401.58    186.92 o 
   5   5  13       45.69     -120.43    134.96 o 
   6   5  13     1044.91      797.88    215.98 o 
   0   6  13      574.83      358.43    184.94 o 
   1   6  13     2545.88     2567.78    325.18 o 
   2   6  13       69.46      107.66    167.55 o 
   3   6  13      348.16      224.55    114.02 o 
   4   6  13       28.22       82.63    101.55 o 
   5   6  13      382.32      320.48    125.75 o 
   6   6  13     1052.32      810.03    243.39 o 
   0   7  13       94.73       57.68    155.44 o 
   1   7  13      389.48      749.66    209.60 o 
   2   7  13     1621.07     1498.22    282.91 o 
   3   7  13      799.58      756.71    144.83 o 
   4   7  13       13.61        8.07    106.22 o 
   5   7  13      292.86      335.80    130.83 o 
   2   8  13      747.51      727.20    209.82 o 
   3   8  13        0.81       -0.66    184.28 o 
   4   8  13      130.09      147.37    135.51 o 
   1   1  14     1694.14     1650.57    303.83 o 
   2   1  14       66.53      147.29    183.62 o 
   3   1  14       56.32       54.38    155.66 o 
   1   2  14       45.41      134.96    171.73 o 
   2   2  14      914.21     1254.28    277.41 o 
   3   2  14      180.05      276.31    179.87 o 
   4   2  14      102.32        1.32    155.66 o 
   1   3  14     1054.61      909.28    236.24 o 
   2   3  14     1174.67     1263.53    276.53 o 
   3   3  14       16.52      146.41    180.09 o 
   4   3  14      243.41      197.49    174.37 o 
   1   4  14      272.34      261.34    185.60 o 
   2   4  14       38.44       40.07    164.68 o 
   3   4  14      416.79      371.86    210.26 o 
   4   4  14      407.73      337.51    186.48 o 
   2   5  14      221.20      243.06    196.61 o 
   3   5  14     1537.49     1444.72    297.44 o 
   4   5  14        3.49       73.85    112.14 o 
                                                 
